# Supplementary material for: Hepatitis C virus cascade of care among adults in Sindh province, Pakistan: Findings from 2019–2020 household sero-survey
Source: PLOS Glob Public Health. 2025 Jul 8;5(7):e0004706. doi: 10.1371/journal.pgph.0004706 (PMC12237067; doi:10.1371/journal.pgph.0004706)
Supplement: S1 Data — (CSV) [file pgph.0004706.s002.csv]

Sno	age_18	result_2019	HCV	HCVRNA	chronic_HCV	Age	Age_gr	adults_class	Gender	District	Edu_Yrs	edu_stat	EVERHEPB	HBV_vaccine	HEPBSHOT	EVERTESC	HCV_evertest	LASTTESC	HCV_test_timing	RESUTESC	HCV_previous	HEPCMED	previous_HCV_treatment	HEALCARE	HCW_exposure	EVERTRANS	blood_tr_hx	EVERLIVED	family_hx	EVERTATOO	tattoo_hx	EVERDENT	denat_hx	EVERTRADMED	traditional_med	EVERINJDRUGS	ID_hx	HOSP12M	hospitalization_hx	THERINJ12M	im_injection	BARBER12M	barber_hx	TRANSDATE	HCV_RNA	edu_yrs	edu_2019	vaccine	no_vaccine
1	1. Adult (18 years & above age)	5. Negative	negative			40	35-44	26-64	Male	Karachi Central	8	primary	No	no		Yes	yes	Don't know	don't know	Negative	negative			No	no	No	no	No	no	No	no	No	no	No	no	No	no	No	no	Yes	yes	Yes	yes		1.	16. 8	8	3. No	1.
2	1. Adult (18 years & above age)	5. Negative	negative			35	35-44	26-64	Female	Karachi Central	8	primary	No	no		Yes	yes	1-5 years	1-5 years	Negative	negative			No	no	No	no	No	no	No	no	No	no	No	no	No	no	No	no	Yes	yes	No	no		1.	16. 8	8	3. No	1.
3	1. Adult (18 years & above age)	5. Negative	negative			83	75 & above	>=65	Male	Karachi Central	0	illitrate	No	no		No	no							No	no	No	no	No	no	No	no	No	no	No	no	Yes	yes	No	no	No	no	Yes	yes		1.	2. 0	0	3. No	1.
4	1. Adult (18 years & above age)	5. Negative	negative			59	55-64	26-64	Female	Karachi Central	0	illitrate	No	no		No	no							No	no	No	no	No	no	No	no	No	no	No	no	No	no	Yes	yes	Yes	yes	No	no		1.	2. 0	0	3. No	1.
5	1. Adult (18 years & above age)	5. Negative	negative			20	18-24	18-24	Female	Karachi Central	7	primary	No	no		No	no							No	no	No	no	No	no	No	no	No	no	No	no	Yes	yes	No	no	No	no	No	no		1.	15. 7	7	3. No	1.
8	1. Adult (18 years & above age)	1. Anti HCV +ve	posetive	Not detected	not detected	37	35-44	26-64	Male	Karachi Central	8	primary	No	no		No	no							No	no	No	no	No	no	No	no	No	no	No	no	No	no	No	no	Yes	yes	Yes	yes		5. Not detected	16. 8	8	3. No	1.
9	1. Adult (18 years & above age)	5. Negative	negative			28	25-34	26-64	Female	Karachi Central	0	illitrate	No	no		No	no							No	no	No	no	No	no	No	no	No	no	No	no	No	no	Yes	yes	Yes	yes	No	no		1.	2. 0	0	3. No	1.
10	1. Adult (18 years & above age)	5. Negative	negative			53	45-54	26-64	Male	Karachi Central	0	illitrate	No	no		No	no							No	no	No	no	No	no	No	no	Yes	yes	No	no	No	no	Yes	yes	Yes	yes	Yes	yes		1.	2. 0	0	3. No	1.
11	1. Adult (18 years & above age)	5. Negative	negative			43	35-44	26-64	Female	Karachi Central	0	illitrate	No	no		No	no							No	no	Yes	yes	No	no	Yes	yes	Yes	yes	Yes	yes	Yes	yes	Yes	yes	No	no	No	no	2008	1.	2. 0	0	3. No	1.
12	1. Adult (18 years & above age)	5. Negative	negative			80	75 & above	>=65	Female	Karachi Central	0	illitrate	No	no		No	no							No	no	No	no	No	no	No	no	Yes	yes	No	no	No	no	Yes	yes	Yes	yes	No	no		1.	2. 0	0	3. No	1.
13	1. Adult (18 years & above age)	5. Negative	negative			38	35-44	26-64	Female	Karachi Central	12	secondary or higher	No	no		No	no							No	no	No	no	No	no	No	no	Yes	yes	No	no	No	no	No	no	Yes	yes	No	no		1.	6. 12	12	3. No	1.
16	1. Adult (18 years & above age)	5. Negative	negative			32	25-34	26-64	Male	Karachi Central	7	primary	No	no		No	no							No	no	No	no	No	no	No	no	No	no	No	no	No	no	No	no	Yes	yes	Yes	yes		1.	15. 7	7	3. No	1.
18	1. Adult (18 years & above age)	5. Negative	negative			60	55-64	26-64	Female	Karachi Central	0	illitrate	No	no		No	no							No	no	Don't know		No	no	No	no	No	no	No	no	No	no	No	no	Yes	yes	No	no		1.	2. 0	0	3. No	1.
19	1. Adult (18 years & above age)	5. Negative	negative			46	45-54	26-64	Male	Karachi Central	5	primary	No	no		No	no							No	no	No	no	No	no	No	no	No	no	No	no	No	no	Yes	yes	Yes	yes	No	no		1.	13. 5	5	3. No	1.
21	1. Adult (18 years & above age)	5. Negative	negative			31	25-34	26-64	Male	Karachi Central	0	illitrate	No	no		No	no							No	no	No	no	No	no	No	no	No	no	No	no	No	no	No	no	No	no	Yes	yes		1.	2. 0	0	3. No	1.
22	1. Adult (18 years & above age)	5. Negative	negative			48	45-54	26-64	Male	Karachi Central	8	primary	No	no		No	no							No	no	No	no	No	no	No	no	No	no	No	no	No	no	Yes	yes	Yes	yes	Yes	yes		1.	16. 8	8	3. No	1.
23	1. Adult (18 years & above age)	1. Anti HCV +ve	posetive	HCVRNA not run	test_not_done	39	35-44	26-64	Female	Karachi Central	0	illitrate	No	no		No	no							No	no	No	no	No	no	No	no	No	no	No	no	No	no	Yes	yes	Yes	yes	No	no		4. HCVRNA not run	2. 0	0	3. No	1.
24	1. Adult (18 years & above age)	5. Negative	negative			61	55-64	26-64	Male	Karachi Central	5	primary	No	no		No	no							No	no	No	no	Yes	yes	No	no	No	no	No	no	No	no	Yes	yes	Yes	yes	Yes	yes		1.	13. 5	5	3. No	1.
25	1. Adult (18 years & above age)	5. Negative	negative			55	55-64	26-64	Female	Karachi Central	0	illitrate	Yes	yes		Yes	yes	>5 years	>5 years	Negative	negative			No	no	Yes	yes	Yes	yes	No	no	Yes	yes	No	no	No	no	Yes	yes	Yes	yes	No	no	2015	1.	2. 0	0	4. Yes	1.
26	1. Adult (18 years & above age)	5. Negative	negative			27	25-34	26-64	Male	Karachi Central	8	primary	No	no		No	no							No	no	No	no	Yes	yes	No	no	Yes	yes	No	no	No	no	No	no	Yes	yes	Yes	yes		1.	16. 8	8	3. No	1.
27	1. Adult (18 years & above age)	5. Negative	negative			32	25-34	26-64	Male	Karachi Central	0	illitrate	No	no		No	no							No	no	No	no	Yes	yes	No	no	No	no	No	no	No	no	No	no	Yes	yes	Yes	yes		1.	2. 0	0	3. No	1.
28	1. Adult (18 years & above age)	5. Negative	negative			58	55-64	26-64	Female	Karachi Central	0	illitrate	No	no		No	no							No	no	No	no	Yes	yes	No	no	Yes	yes	No	no	No	no	Yes	yes	Yes	yes	No	no		1.	2. 0	0	3. No	1.
29	1. Adult (18 years & above age)	1. Anti HCV +ve	posetive	Detected	detected	35	35-44	26-64	Female	Karachi Central	5	primary	No	no		Yes	yes	1-5 years	1-5 years	Positive	posetive	Yes	yes	No	no	No	no	Yes	yes	No	no	Yes	yes	No	no	No	no	Yes	yes	Yes	yes	No	no		2. Detected	13. 5	5	3. No	1.
30	1. Adult (18 years & above age)	5. Negative	negative			35	35-44	26-64	Female	Karachi Central	10	secondary or higher	No	no		No	no							No	no	No	no	Yes	yes	No	no	No	no	No	no	No	no	Yes	yes	Yes	yes	No	no		1.	4. 10	10	3. No	1.
31	1. Adult (18 years & above age)	5. Negative	negative			45	45-54	26-64	Female	Karachi Central	0	illitrate	No	no		No	no							No	no	No	no	Yes	yes	No	no	Yes	yes	No	no	No	no	Yes	yes	Yes	yes	No	no		1.	2. 0	0	3. No	1.
32	1. Adult (18 years & above age)	5. Negative	negative			35	35-44	26-64	Female	Karachi Central	0	illitrate	No	no		No	no							No	no	No	no	Yes	yes	No	no	Yes	yes	No	no	No	no	Yes	yes	Yes	yes	No	no		1.	2. 0	0	3. No	1.
34	1. Adult (18 years & above age)	5. Negative	negative			55	55-64	26-64	Female	Karachi Central	0	illitrate	No	no		No	no							No	no	No	no	No	no	No	no	Yes	yes	No	no	No	no	Yes	yes	Yes	yes	No	no		1.	2. 0	0	3. No	1.
35	1. Adult (18 years & above age)	5. Negative	negative			28	25-34	26-64	Male	Karachi Central	5	primary	No	no		No	no							No	no	No	no	No	no	No	no	No	no	No	no	No	no	Yes	yes	Yes	yes	Yes	yes		1.	13. 5	5	3. No	1.
36	1. Adult (18 years & above age)	5. Negative	negative			40	35-44	26-64	Female	Karachi Central	0	illitrate	No	no		No	no							No	no	No	no	No	no	No	no	No	no	No	no	No	no	Yes	yes	Yes	yes	No	no		1.	2. 0	0	3. No	1.
37	1. Adult (18 years & above age)	5. Negative	negative			44	35-44	26-64	Male	Karachi Central	10	secondary or higher	No	no		No	no							No	no	No	no	No	no	No	no	No	no	No	no	No	no	No	no	Yes	yes	Yes	yes		1.	4. 10	10	3. No	1.
38	1. Adult (18 years & above age)	5. Negative	negative			18	18-24	18-24	Male	Karachi Central	10	secondary or higher	No	no		No	no							No	no	No	no	No	no	No	no	No	no	No	no	No	no	No	no	No	no	No	no		1.	4. 10	10	3. No	1.
39	1. Adult (18 years & above age)	1. Anti HCV +ve	posetive	Not detected	not detected	58	55-64	26-64	Male	Karachi Central	0	illitrate	No	no		No	no							No	no	No	no	No	no	No	no	No	no	No	no	No	no	No	no	Yes	yes	Yes	yes		5. Not detected	2. 0	0	3. No	1.
41	1. Adult (18 years & above age)	5. Negative	negative			30	25-34	26-64	Male	Karachi Central	10	secondary or higher	No	no		No	no							No	no	No	no	No	no	No	no	No	no	No	no	No	no	No	no	Yes	yes	Yes	yes		1.	4. 10	10	3. No	1.
42	1. Adult (18 years & above age)	5. Negative	negative			20	18-24	18-24	Female	Karachi Central	5	primary	No	no		No	no							No	no	No	no	No	no	No	no	No	no	No	no	No	no	No	no	Yes	yes	No	no		1.	13. 5	5	3. No	1.
43	1. Adult (18 years & above age)	5. Negative	negative			25	25-34	26-64	Female	Karachi Central	5	primary	No	no		No	no							No	no	No	no	No	no	No	no	No	no	No	no	No	no	No	no	Yes	yes	No	no		1.	13. 5	5	3. No	1.
44	1. Adult (18 years & above age)	5. Negative	negative			34	25-34	26-64	Male	Karachi Central	10	secondary or higher	No	no		No	no							No	no	No	no	No	no	No	no	No	no	No	no	No	no	No	no	No	no	No	no		1.	4. 10	10	3. No	1.
45	1. Adult (18 years & above age)	5. Negative	negative			50	45-54	26-64	Female	Karachi Central	8	primary	No	no		No	no							No	no	No	no	No	no	No	no	No	no	No	no	No	no	Yes	yes	Yes	yes	No	no		1.	16. 8	8	3. No	1.
46	1. Adult (18 years & above age)	5. Negative	negative			38	35-44	26-64	Male	Karachi Central	0	illitrate	No	no		No	no							No	no	No	no	No	no	No	no	No	no	No	no	No	no	No	no	Yes	yes	Yes	yes		1.	2. 0	0	3. No	1.
47	1. Adult (18 years & above age)	5. Negative	negative			35	35-44	26-64	Female	Karachi Central	0	illitrate	No	no		No	no							No	no	Yes	yes	No	no	No	no	No	no	No	no	No	no	No	no	Yes	yes	No	no	2012	1.	2. 0	0	3. No	1.
48	1. Adult (18 years & above age)	5. Negative	negative			45	45-54	26-64	Female	Karachi Central	0	illitrate	No	no		No	no							No	no	No	no	No	no	No	no	No	no	No	no	No	no	No	no	Yes	yes	No	no		1.	2. 0	0	3. No	1.
49	1. Adult (18 years & above age)	5. Negative	negative			40	35-44	26-64	Male	Karachi Central	0	illitrate	No	no		No	no							No	no	No	no	No	no	No	no	No	no	No	no	No	no	No	no	No	no	No	no		1.	2. 0	0	3. No	1.
50	1. Adult (18 years & above age)	5. Negative	negative			30	25-34	26-64	Male	Karachi Central	0	illitrate	No	no		No	no							No	no	No	no	No	no	No	no	No	no	No	no	No	no	Yes	yes	No	no				1.	2. 0	0	3. No	1.
51	1. Adult (18 years & above age)	1. Anti HCV +ve	posetive	Detected	detected	55	55-64	26-64	Male	Karachi Central	0	illitrate	No	no		No	no							No	no	No	no	No	no	No	no	Yes	yes	No	no	Yes	yes	No	no	Yes	yes	Yes	yes		2. Detected	2. 0	0	3. No	1.
52	1. Adult (18 years & above age)	5. Negative	negative			42	35-44	26-64	Male	Karachi Central	5	primary	No	no		No	no							No	no	No	no	No	no	No	no	No	no	No	no	No	no	No	no	Yes	yes	Yes	yes		1.	13. 5	5	3. No	1.
53	1. Adult (18 years & above age)	5. Negative	negative			35	35-44	26-64	Female	Karachi Central	0	illitrate	No	no		No	no							No	no	No	no	No	no	No	no	No	no	No	no	No	no	No	no	Yes	yes	No	no		1.	2. 0	0	3. No	1.
54	1. Adult (18 years & above age)	5. Negative	negative			19	18-24	18-24	Female	Karachi Central	12	secondary or higher	No	no		No	no							No	no	No	no	No	no	No	no	No	no	No	no	No	no	No	no	Yes	yes	No	no		1.	6. 12	12	3. No	1.
55	1. Adult (18 years & above age)	1. Anti HCV +ve	posetive	Detected	detected	36	35-44	26-64	Male	Karachi Central	0	illitrate	No	no		Yes	yes	1-5 years	1-5 years	Positive	posetive			No	no	No	no	No	no	No	no	No	no	No	no	No	no	No	no	Yes	yes	Yes	yes		2. Detected	2. 0	0	3. No	1.
56	1. Adult (18 years & above age)	3. HBsAg +ve	negative			31	25-34	26-64	Female	Karachi Central	6	primary	No	no		No	no							No	no	No	no	No	no	No	no	No	no	No	no	No	no	Yes	yes	Yes	yes	No	no		1.	14. 6	6	3. No	1.
57	1. Adult (18 years & above age)	5. Negative	negative			35	35-44	26-64	Male	Karachi Central	0	illitrate	No	no		No	no							No	no	No	no	No	no	No	no	No	no	No	no	No	no	No	no	Yes	yes	Yes	yes		1.	2. 0	0	3. No	1.
58	1. Adult (18 years & above age)	5. Negative	negative			30	25-34	26-64	Female	Karachi Central	0	illitrate	No	no		No	no							No	no	No	no	No	no	No	no	No	no	No	no	No	no	No	no	Yes	yes	No	no		1.	2. 0	0	3. No	1.
59	1. Adult (18 years & above age)	5. Negative	negative			26	25-34	26-64	Male	Karachi Central	0	illitrate	No	no		No	no							No	no	No	no	No	no	No	no	No	no	No	no	No	no	No	no	Yes	yes	Yes	yes		1.	2. 0	0	3. No	1.
60	1. Adult (18 years & above age)	5. Negative	negative			30	25-34	26-64	Female	Karachi Central	0	illitrate	No	no		No	no							No	no	Yes	yes	No	no	No	no	No	no	No	no	No	no	No	no	Yes	yes	Yes	yes	13	1.	2. 0	0	3. No	1.
61	1. Adult (18 years & above age)	1. Anti HCV +ve	posetive	HCVRNA not run	test_not_done	60	55-64	26-64	Male	Karachi Central	0	illitrate	No	no		No	no							No	no	No	no	No	no	No	no	No	no	No	no	No	no	No	no	Yes	yes	Yes	yes		4. HCVRNA not run	2. 0	0	3. No	1.
62	1. Adult (18 years & above age)	3. HBsAg +ve	negative			50	45-54	26-64	Female	Karachi Central	0	illitrate	No	no		Yes	yes	1-5 years	1-5 years	Negative	negative			No	no	No	no	No	no	No	no	Yes	yes	No	no	No	no	Yes	yes	Yes	yes	No	no		1.	2. 0	0	3. No	1.
63	1. Adult (18 years & above age)	5. Negative	negative			24	18-24	18-24	Male	Karachi Central	0	illitrate	No	no		No	no							No	no	No	no	No	no	No	no	No	no	No	no	No	no	No	no	No	no	Yes	yes		1.	2. 0	0	3. No	1.
64	1. Adult (18 years & above age)	5. Negative	negative			22	18-24	18-24	Male	Karachi Central	0	illitrate	No	no		No	no							No	no	No	no	No	no	No	no	No	no	No	no	No	no	No	no	Yes	yes	Yes	yes		1.	2. 0	0	3. No	1.
65	1. Adult (18 years & above age)	5. Negative	negative			20	18-24	18-24	Male	Karachi Central	0	illitrate	No	no		No	no							No	no	No	no	No	no	No	no	No	no	No	no	No	no	No	no	Yes	yes	Yes	yes		1.	2. 0	0	3. No	1.
66	1. Adult (18 years & above age)	5. Negative	negative			18	18-24	18-24	Female	Karachi Central	0	illitrate	No	no		No	no							No	no	No	no	No	no	No	no	No	no	No	no	No	no	Yes	yes	Yes	yes	No	no		1.	2. 0	0	3. No	1.
67	1. Adult (18 years & above age)	5. Negative	negative			50	45-54	26-64	Male	Karachi Central	0	illitrate	No	no		No	no							No	no	No	no	No	no	No	no	Yes	yes	No	no	No	no	No	no	Yes	yes	Yes	yes		1.	2. 0	0	3. No	1.
68	1. Adult (18 years & above age)	5. Negative	negative			45	45-54	26-64	Female	Karachi Central	0	illitrate	No	no		No	no							No	no	No	no	No	no	No	no	Yes	yes	No	no	No	no	No	no	Yes	yes	No	no		1.	2. 0	0	3. No	1.
69	1. Adult (18 years & above age)	5. Negative	negative			30	25-34	26-64	Female	Karachi Central	5	primary	No	no		No	no							No	no	No	no	No	no	No	no	No	no	No	no	No	no	No	no	Yes	yes	No	no		1.	13. 5	5	3. No	1.
70	1. Adult (18 years & above age)	5. Negative	negative			20	18-24	18-24	Female	Karachi Central	0	illitrate	No	no		No	no							No	no	No	no	No	no	No	no	No	no	No	no	No	no	No	no	Yes	yes	No	no		1.	2. 0	0	3. No	1.
71	1. Adult (18 years & above age)	5. Negative	negative			35	35-44	26-64	Male	Karachi Central	0	illitrate	No	no		No	no							No	no	No	no	No	no	No	no	No	no	No	no	No	no	No	no	Yes	yes	Yes	yes		1.	2. 0	0	3. No	1.
72	1. Adult (18 years & above age)	3. HBsAg +ve	negative			25	25-34	26-64	Male	Karachi Central	16	secondary or higher	No	no		No	no							No	no	No	no	Yes	yes	No	no	No	no	No	no	No	no	No	no	Yes	yes	Yes	yes		1.	9. 16	16	3. No	1.
73	1. Adult (18 years & above age)	5. Negative	negative			22	18-24	18-24	Female	Karachi Central	5	primary	No	no		No	no							No	no	No	no	Yes	yes	No	no	Yes	yes	No	no	No	no	No	no	No	no	No	no		1.	13. 5	5	3. No	1.
75	1. Adult (18 years & above age)	5. Negative	negative			45	45-54	26-64	Female	Karachi Central	0	illitrate	No	no		No	no							No	no	No	no	No	no	No	no	No	no	No	no	No	no	No	no	Yes	yes	No	no		1.	2. 0	0	3. No	1.
76	1. Adult (18 years & above age)	5. Negative	negative			26	25-34	26-64	Male	Karachi Central	12	secondary or higher	No	no		No	no							No	no	No	no	No	no	No	no	No	no	No	no	No	no	No	no	Yes	yes	Yes	yes		1.	6. 12	12	3. No	1.
77	1. Adult (18 years & above age)	5. Negative	negative			19	18-24	18-24	Male	Karachi Central	0	illitrate	No	no		No	no							No	no	No	no	No	no	No	no	No	no	No	no	No	no	No	no	Yes	yes	Yes	yes		1.	2. 0	0	3. No	1.
78	1. Adult (18 years & above age)	5. Negative	negative			59	55-64	26-64	Female	Karachi Central	0	illitrate	No	no		No	no							No	no	No	no	No	no	No	no	Yes	yes	No	no	No	no	No	no	Yes	yes	No	no		1.	2. 0	0	3. No	1.
81	1. Adult (18 years & above age)	5. Negative	negative			35	35-44	26-64	Female	Karachi Central	0	illitrate	No	no		No	no							No	no	No	no	No	no	No	no	Yes	yes	No	no	No	no	No	no	Yes	yes	No	no		1.	2. 0	0	3. No	1.
82	1. Adult (18 years & above age)	5. Negative	negative			22	18-24	18-24	Male	Karachi Central	12	secondary or higher	No	no		No	no							No	no	No	no	No	no	No	no	No	no	No	no	No	no	Yes	yes	Yes	yes	Yes	yes		1.	6. 12	12	3. No	1.
83	1. Adult (18 years & above age)	5. Negative	negative			20	18-24	18-24	Male	Karachi Central	10	secondary or higher	No	no		No	no							No	no	No	no	No	no	No	no	No	no	No	no	No	no	No	no	No	no	No	no		1.	4. 10	10	3. No	1.
84	1. Adult (18 years & above age)	5. Negative	negative			19	18-24	18-24	Male	Karachi Central	10	secondary or higher	No	no		No	no							No	no	No	no	No	no	No	no	No	no	No	no	No	no	No	no	No	no	No	no		1.	4. 10	10	3. No	1.
85	1. Adult (18 years & above age)	5. Negative	negative			24	18-24	18-24	Male	Karachi Central	0	illitrate	No	no		No	no							No	no	No	no	No	no	No	no	No	no	No	no	No	no			No	no	No	no		1.	2. 0	0	3. No	1.
86	1. Adult (18 years & above age)	1. Anti HCV +ve	posetive	Detected	detected	20	18-24	18-24	Female	Karachi Central	0	illitrate	No	no		No	no							No	no	No	no	No	no	No	no	Yes	yes	No	no	No	no	No	no	Yes	yes	No	no		2. Detected	2. 0	0	3. No	1.
87	1. Adult (18 years & above age)	5. Negative	negative			18	18-24	18-24	Female	Karachi Central	0	illitrate	No	no		No	no							No	no	No	no	No	no	No	no	No	no	No	no	No	no	No	no	Yes	yes	No	no		1.	2. 0	0	3. No	1.
90	1. Adult (18 years & above age)	5. Negative	negative			19	18-24	18-24	Male	Karachi Central	10	secondary or higher	No	no		No	no							No	no	No	no	No	no	No	no	No	no	No	no	No	no	No	no	Yes	yes	Yes	yes		1.	4. 10	10	3. No	1.
91	1. Adult (18 years & above age)	5. Negative	negative			52	45-54	26-64	Male	Karachi Central	0	illitrate	No	no		No	no							No	no	No	no	No	no	No	no	No	no	No	no	No	no	No	no	Yes	yes	Yes	yes		1.	2. 0	0	3. No	1.
92	1. Adult (18 years & above age)	5. Negative	negative			45	45-54	26-64	Female	Karachi Central	10	secondary or higher	No	no		No	no									No	no	No	no	No	no	Yes	yes	No	no	No	no	Yes	yes	No	no				1.	4. 10	10	3. No	1.
93	1. Adult (18 years & above age)	5. Negative	negative			19	18-24	18-24	Female	Karachi Central	10	secondary or higher	No	no		No	no							No	no	No	no	No	no	No	no	No	no	No	no	No	no	No	no	Yes	yes	No	no		1.	4. 10	10	3. No	1.
95	1. Adult (18 years & above age)	5. Negative	negative			45	45-54	26-64	Male	Karachi Central	10	secondary or higher	No	no		Yes	yes	1-5 years	1-5 years	Negative	negative			No	no	No	no	No	no	No	no	Yes	yes	No	no	No	no	No	no	No	no	Yes	yes		1.	4. 10	10	3. No	1.
96	1. Adult (18 years & above age)	3. HBsAg +ve	negative			40	35-44	26-64	Female	Karachi Central	0	illitrate	No	no		Yes	yes	1-5 years	1-5 years	Negative	negative			No	no	No	no	No	no	No	no	Yes	yes	No	no	No	no	Yes	yes	Yes	yes	No	no		1.	2. 0	0	3. No	1.
98	1. Adult (18 years & above age)	5. Negative	negative			23	18-24	18-24	Male	Karachi Central	0	illitrate	Yes	yes	123	No	no							No	no	No	no	No	no	No	no	No	no	No	no	No	no	No	no	Yes	yes	Yes	yes		1.	2. 0	0	4. Yes	4. 123
100	1. Adult (18 years & above age)	5. Negative	negative			50	45-54	26-64	Female	Karachi Central	0	illitrate	No	no		No	no							No	no	No	no	No	no	No	no	No	no	No	no	No	no	No	no	Yes	yes				1.	2. 0	0	3. No	1.
101	1. Adult (18 years & above age)	5. Negative	negative			21	18-24	18-24	Female	Karachi Central	5	primary	No	no		No	no									No	no	No	no	No	no			No	no	No	no	No	no	Yes	yes	No	no		1.	13. 5	5	3. No	1.
103	1. Adult (18 years & above age)	5. Negative	negative			28	25-34	26-64	Female	Karachi Central	5	primary	No	no		No	no									No	no	No	no	No	no	No	no	No	no	No	no	Yes	yes	Yes	yes	No	no		1.	13. 5	5	3. No	1.
104	1. Adult (18 years & above age)	5. Negative	negative			45	45-54	26-64	Male	Karachi Central	0	illitrate	No	no		Yes	yes	>5 years	>5 years	Negative	negative			No	no	No	no	No	no	No	no	No	no	No	no	No	no	Yes	yes	Yes	yes	No	no		1.	2. 0	0	3. No	1.
105	1. Adult (18 years & above age)	5. Negative	negative			40	35-44	26-64	Female	Karachi Central	0	illitrate	No	no		No	no							No	no	No	no	No	no	No	no	Yes	yes	No	no	No	no	Yes	yes	Yes	yes	No	no		1.	2. 0	0	3. No	1.
106	1. Adult (18 years & above age)	5. Negative	negative			23	18-24	18-24	Male	Karachi Central	8	primary	No	no		No	no							Yes	yes	Yes	yes	No	no	No	no	No	no	No	no	No	no	No	no	No	no	Yes	yes		1.	16. 8	8	3. No	1.
107	1. Adult (18 years & above age)	5. Negative	negative			20	18-24	18-24	Female	Karachi Central	6	primary	No	no		No	no									No	no	No	no	No	no	No	no	No	no	No	no	No	no	Yes	yes	No	no		1.	14. 6	6	3. No	1.
108	1. Adult (18 years & above age)	5. Negative	negative			18	18-24	18-24	Male	Karachi Central	8	primary	No	no		No	no							No	no	No	no	No	no	No	no	Yes	yes	No	no	No	no	No	no	Yes	yes	No	no		1.	16. 8	8	3. No	1.
109	1. Adult (18 years & above age)	5. Negative	negative			38	35-44	26-64	Male	Karachi Central	0	illitrate	No	no		No	no							No	no	No	no	No	no	No	no	No	no	No	no	No	no	No	no	Yes	yes	Yes	yes		1.	2. 0	0	3. No	1.
110	1. Adult (18 years & above age)	5. Negative	negative			35	35-44	26-64	Female	Karachi Central	0	illitrate	No	no		No	no							No	no	Yes	yes	No	no	No	no	Yes	yes	No	no	No	no	Yes	yes	Yes	yes	No	no	2008	1.	2. 0	0	3. No	1.
111	1. Adult (18 years & above age)	5. Negative	negative			60	55-64	26-64	Male	Karachi Central	0	illitrate	No	no		No	no							No	no	Yes	yes	No	no	No	no	No	no	No	no	No	no	No	no	No	no	Yes	yes	2013	1.	2. 0	0	3. No	1.
112	1. Adult (18 years & above age)	5. Negative	negative			51	45-54	26-64	Female	Karachi Central	0	illitrate	No	no		22	no							No	no	Yes	yes	No	no	No	no	Yes	yes	No	no	No	no	Yes	yes	No	no	No	no	2003	1.	2. 0	0	3. No	1.
113	1. Adult (18 years & above age)	5. Negative	negative			36	35-44	26-64	Female	Karachi Central	10	secondary or higher	No	no		No	no							No	no	No	no	No	no	No	no	Yes	yes	No	no	No	no	No	no	Yes	yes	No	no		1.	4. 10	10	3. No	1.
114	1. Adult (18 years & above age)	5. Negative	negative			34	25-34	26-64	Male	Karachi Central	10	secondary or higher	No	no		No	no							No	no	No	no	No	no	No	no	No	no	No	no	No	no	No	no	Yes	yes	Yes	yes		1.	4. 10	10	3. No	1.
115	1. Adult (18 years & above age)	5. Negative	negative			30	25-34	26-64	Female	Karachi Central	16	secondary or higher	No	no		No	no							No	no	No	no	No	no	No	no	Yes	yes	No	no	No	no	No	no	Yes	yes	No	no		1.	9. 16	16	3. No	1.
116	1. Adult (18 years & above age)	5. Negative	negative			25	25-34	26-64	Female	Karachi Central	10	secondary or higher	No	no		No	no							Yes	yes	Yes	yes	No	no	No	no	Yes	yes	No	no	No	no	No	no	Yes	yes	No	no		1.	4. 10	10	3. No	1.
117	1. Adult (18 years & above age)	5. Negative	negative			28	25-34	26-64	Male	Karachi Central	8	primary	No	no		No	no							No	no	No	no	No	no	No	no	No	no	No	no	No	no	No	no	Yes	yes	Yes	yes		1.	16. 8	8	3. No	1.
118	1. Adult (18 years & above age)	1. Anti HCV +ve	posetive	HCVRNA not run	test_not_done	45	45-54	26-64	Female	Karachi Central	0	illitrate	No	no		No	no							No	no	No	no	No	no	No	no	Yes	yes	No	no	No	no	Yes	yes	Yes	yes	No	no		4. HCVRNA not run	2. 0	0	3. No	1.
119	1. Adult (18 years & above age)	5. Negative	negative			50	45-54	26-64	Male	Karachi Central	0	illitrate	No	no		No	no							No	no	No	no	No	no	No	no	No	no	No	no	No	no	No	no	Yes	yes	Yes	yes		1.	2. 0	0	3. No	1.
120	1. Adult (18 years & above age)	5. Negative	negative			23	18-24	18-24	Female	Karachi Central	0	illitrate	No	no		No	no							No	no	No	no	No	no	No	no	No	no	No	no	No	no	No	no	Yes	yes	No	no		1.	2. 0	0	3. No	1.
121	1. Adult (18 years & above age)	5. Negative	negative			32	25-34	26-64	Female	Karachi Central	0	illitrate	No	no		No	no							No	no	No	no	No	no	No	no	No	no	No	no	No	no	No	no	Yes	yes	No	no		1.	2. 0	0	3. No	1.
122	1. Adult (18 years & above age)	5. Negative	negative			24	18-24	18-24	Male	Karachi Central	0	illitrate	No	no		No	no							No	no	No	no	No	no	No	no	No	no	No	no	No	no	No	no	Yes	yes	Yes	yes		1.	2. 0	0	3. No	1.
123	1. Adult (18 years & above age)	5. Negative	negative			20	18-24	18-24	Male	Karachi Central	5	primary	No	no		No	no							No	no	No	no	No	no	No	no	No	no	No	no	No	no	No	no	Yes	yes	Yes	yes		1.	13. 5	5	3. No	1.
124	1. Adult (18 years & above age)	5. Negative	negative			35	35-44	26-64	Female	Karachi Central	0	illitrate	No	no		No	no							No	no	No	no	No	no	No	no	Yes	yes	No	no	No	no	Yes	yes	Yes	yes	No	no		1.	2. 0	0	3. No	1.
125	1. Adult (18 years & above age)	1. Anti HCV +ve	posetive	Detected	detected	45	45-54	26-64	Male	Karachi Central	10	secondary or higher	No	no		Yes	yes	1-5 years	1-5 years	Positive	posetive	No	no	No	no	No	no	Yes	yes	No	no	No	no	No	no	No	no	No	no	Yes	yes	Yes	yes		2. Detected	4. 10	10	3. No	1.
126	1. Adult (18 years & above age)	5. Negative	negative			42	35-44	26-64	Female	Karachi Central	5	primary	No	no		Yes	yes	1-5 years	1-5 years	Negative	negative			No	no	No	no	Yes	yes	No	no	Yes	yes	No	no	No	no	Yes	yes	Yes	yes	Yes	yes		1.	13. 5	5	3. No	1.
127	1. Adult (18 years & above age)	5. Negative	negative			20	18-24	18-24	Female	Karachi Central		unknown	No	no		No	no									No	no	Yes	yes	No	no	No	no	No	no	No	no	Yes	yes	Yes	yes	No	no		1.	1.		3. No	1.
128	1. Adult (18 years & above age)	5. Negative	negative			27	25-34	26-64	Female	Karachi Central	0	illitrate	No	no		No	no							No	no	No	no	No	no	No	no	Yes	yes	No	no	No	no	Yes	yes	Yes	yes	No	no		1.	2. 0	0	3. No	1.
130	1. Adult (18 years & above age)	5. Negative	negative			33	25-34	26-64	Female	Karachi Central	0	illitrate	No	no		No	no							No	no	No	no	No	no	No	no	No	no	No	no	No	no	Yes	yes	Yes	yes	No	no		1.	2. 0	0	3. No	1.
131	1. Adult (18 years & above age)	5. Negative	negative			21	18-24	18-24	Male	Karachi Central	10	secondary or higher	No	no		No	no							No	no	No	no	No	no	No	no	No	no	No	no	No	no	No	no	Yes	yes	Yes	yes		1.	4. 10	10	3. No	1.
133	1. Adult (18 years & above age)	5. Negative	negative			21	18-24	18-24	Male	Karachi Central	10	secondary or higher	No	no		No	no									No	no	No	no			Yes	yes					Yes	yes	Yes	yes	No	no		1.	4. 10	10	3. No	1.
134	1. Adult (18 years & above age)	5. Negative	negative			41	35-44	26-64	Female	Karachi Central	8	primary	No	no		No	no							No	no	No	no	No	no	No	no	Yes	yes	No	no	No	no	No	no	Yes	yes	No	no		1.	16. 8	8	3. No	1.
135	1. Adult (18 years & above age)	5. Negative	negative			60	55-64	26-64	Female	Karachi Central	0	illitrate	No	no		No	no							No	no	No	no	No	no	No	no	Yes	yes	No	no	No	no	Yes	yes	Yes	yes	No	no		1.	2. 0	0	3. No	1.
136	1. Adult (18 years & above age)	5. Negative	negative			35	35-44	26-64	Female	Karachi Central	0	illitrate	No	no		No	no							No	no	Yes	yes	No	no	No	no	Yes	yes	No	no	No	no	Yes	yes	No	no	No	no	2011	1.	2. 0	0	3. No	1.
138	1. Adult (18 years & above age)	5. Negative	negative			42	35-44	26-64	Female	Karachi Central	0	illitrate	No	no		No	no							No	no	No	no	No	no	No	no	No	no	No	no	No	no	No	no	Yes	yes	No	no		1.	2. 0	0	3. No	1.
139	1. Adult (18 years & above age)	5. Negative	negative			20	18-24	18-24	Female	Karachi Central	12	secondary or higher	No	no		No	no							No	no			No	no	No	no	No	no	No	no	No	no	Yes	yes	Yes	yes	No	no		1.	6. 12	12	3. No	1.
140	1. Adult (18 years & above age)	5. Negative	negative			18	18-24	18-24	Female	Karachi Central	0	illitrate	No	no		No	no							No	no	No	no	No	no	No	no	No	no	No	no	No	no	No	no	Yes	yes	No	no		1.	2. 0	0	3. No	1.
141	1. Adult (18 years & above age)	5. Negative	negative			22	18-24	18-24	Female	Karachi Central	8	primary	No	no		No	no							No	no	No	no	No	no	No	no	No	no	No	no	No	no	No	no	Yes	yes	No	no		1.	16. 8	8	3. No	1.
142	1. Adult (18 years & above age)	5. Negative	negative			18	18-24	18-24	Female	Karachi Central	10	secondary or higher	No	no		Yes	yes	1-5 years	1-5 years	Negative	negative			No	no	No	no	No	no	No	no	No	no	No	no	No	no	No	no	Yes	yes	No	no		1.	4. 10	10	3. No	1.
143	1. Adult (18 years & above age)	1. Anti HCV +ve	posetive	HCVRNA not run	test_not_done	71	65-74	>=65	Male	Karachi Central	0	illitrate	No	no		No	no							No	no	No	no	No	no	No	no	Yes	yes	No	no	Yes	yes	Yes	yes	Yes	yes	Yes	yes		4. HCVRNA not run	2. 0	0	3. No	1.
144	1. Adult (18 years & above age)	5. Negative	negative			65	65-74	>=65	Male	Karachi East	0	illitrate	No	no		No	no							No	no	Yes	yes	No	no	No	no	No	no	No	no	No	no	No	no	Yes	yes	Yes	yes	2000	1.	2. 0	0	3. No	1.
145	1. Adult (18 years & above age)	5. Negative	negative			62	55-64	26-64	Female	Karachi East	0	illitrate	No	no		Yes	yes	1-5 years	1-5 years	Negative	negative			No	no	Yes	yes	No	no	No	no	No	no	No	no	No	no	Yes	yes	Yes	yes	No	no	2017	1.	2. 0	0	3. No	1.
148	1. Adult (18 years & above age)	5. Negative	negative			48	45-54	26-64	Female	Karachi East	8	primary	No	no		No	no							No	no	No	no	No	no	No	no	Yes	yes	No	no	No	no	Yes	yes	Yes	yes	No	no		1.	16. 8	8	3. No	1.
149	1. Adult (18 years & above age)	5. Negative	negative			18	18-24	18-24	Female	Karachi East	12	secondary or higher	No	no		No	no							No	no	No	no	No	no	No	no	No	no	No	no	No	no	No	no	Yes	yes	No	no		1.	6. 12	12	3. No	1.
150	1. Adult (18 years & above age)	5. Negative	negative			28	25-34	26-64	Female	Karachi East	10	secondary or higher	No	no		No	no							No	no	No	no	No	no	No	no	No	no	No	no	No	no	No	no	Yes	yes	No	no		1.	4. 10	10	3. No	1.
151	1. Adult (18 years & above age)	5. Negative	negative			52	45-54	26-64	Male	Karachi East	8	primary	Don't know			No	no							No	no	No	no	No	no	No	no	Yes	yes	No	no	No	no	No	no	Yes	yes	Yes	yes		1.	16. 8	8	2. Don't know	1.
152	1. Adult (18 years & above age)	5. Negative	negative			40	35-44	26-64	Female	Karachi East	5	primary	No	no		No	no							No	no	No	no	No	no	No	no	Yes	yes	No	no	No	no	Yes	yes	Yes	yes	No	no		1.	13. 5	5	3. No	1.
153	1. Adult (18 years & above age)	5. Negative	negative			22	18-24	18-24	Male	Karachi East	10	secondary or higher	No	no		No	no							No	no	No	no	No	no	No	no	No	no	No	no	No	no	No	no	Yes	yes	Yes	yes		1.	4. 10	10	3. No	1.
154	1. Adult (18 years & above age)	5. Negative	negative			18	18-24	18-24	Male	Karachi East	10	secondary or higher	No	no		No	no							No	no	No	no	No	no	No	no	No	no	No	no	No	no	No	no	Yes	yes	Yes	yes		1.	4. 10	10	3. No	1.
155	1. Adult (18 years & above age)	5. Negative	negative			20	18-24	18-24	Female	Karachi East	0	illitrate	No	no		No	no							No	no	No	no	No	no	No	no	No	no	No	no	No	no	No	no	Yes	yes	No	no		1.	2. 0	0	3. No	1.
156	1. Adult (18 years & above age)	5. Negative	negative			35	35-44	26-64	Male	Karachi East	5	primary	No	no		No	no							No	no	No	no	No	no	No	no	Yes	yes	No	no	No	no	No	no	Yes	yes	Yes	yes		1.	13. 5	5	3. No	1.
157	1. Adult (18 years & above age)	5. Negative	negative			27	25-34	26-64	Male	Karachi East	8	primary	No	no		No	no							No	no	No	no	No	no	No	no	No	no	No	no	No	no	Yes	yes	Yes	yes	Yes	yes		1.	16. 8	8	3. No	1.
158	1. Adult (18 years & above age)	5. Negative	negative			43	35-44	26-64	Female	Karachi East	5	primary	No	no		No	no							No	no	No	no	No	no	No	no	Yes	yes	No	no	No	no	Yes	yes	Yes	yes	No	no		1.	13. 5	5	3. No	1.
159	1. Adult (18 years & above age)	5. Negative	negative			43	35-44	26-64	Male	Karachi East	12	secondary or higher	No	no		No	no							No	no	No	no	No	no	No	no	Yes	yes	No	no	No	no	No	no	Yes	yes	Yes	yes		1.	6. 12	12	3. No	1.
160	1. Adult (18 years & above age)	5. Negative	negative			37	35-44	26-64	Female	Karachi East	10	secondary or higher	No	no		No	no							No	no	No	no	No	no	No	no	Yes	yes	No	no	No	no	No	no	Yes	yes	No	no		1.	4. 10	10	3. No	1.
161	1. Adult (18 years & above age)	5. Negative	negative			59	55-64	26-64	Male	Karachi East	12	secondary or higher	No	no		No	no							No	no	Yes	yes	No	no	No	no	No	no	No	no	No	no	Yes	yes	Yes	yes	No	no	2003	1.	6. 12	12	3. No	1.
162	1. Adult (18 years & above age)	5. Negative	negative			55	55-64	26-64	Female	Karachi East	10	secondary or higher	No	no		No	no							No	no	Yes	yes	No	no	No	no	Yes	yes	No	no	No	no	Yes	yes	Yes	yes	No	no	2015	1.	4. 10	10	3. No	1.
163	1. Adult (18 years & above age)	5. Negative	negative			22	18-24	18-24	Female	Karachi East	12	secondary or higher	No	no		No	no							No	no	No	no	No	no	No	no	No	no	No	no	No	no	No	no	Yes	yes	No	no		1.	6. 12	12	3. No	1.
164	1. Adult (18 years & above age)	5. Negative	negative			18	18-24	18-24	Female	Karachi East	10	secondary or higher	No	no		No	no							No	no	No	no	No	no	No	no	No	no	No	no	No	no	Yes	yes	Yes	yes	No	no		1.	4. 10	10	3. No	1.
165	1. Adult (18 years & above age)	5. Negative	negative			26	25-34	26-64	Female	Karachi East	10	secondary or higher	No	no		No	no							No	no	No	no	No	no	No	no	Yes	yes	No	no	No	no	Yes	yes	Yes	yes	No	no		1.	4. 10	10	3. No	1.
166	1. Adult (18 years & above age)	5. Negative	negative			70	65-74	>=65	Female	Karachi East	0	illitrate	No	no		No	no							No	no	No	no	No	no	No	no	No	no	No	no	No	no	Yes	yes	Yes	yes	No	no		1.	2. 0	0	3. No	1.
167	1. Adult (18 years & above age)	5. Negative	negative			29	25-34	26-64	Female	Karachi East	10	secondary or higher	No	no		No	no							No	no	No	no	No	no	No	no	No	no	No	no	No	no	No	no	Yes	yes	No	no		1.	4. 10	10	3. No	1.
168	1. Adult (18 years & above age)	5. Negative	negative			35	35-44	26-64	Male	Karachi East	10	secondary or higher	No	no		No	no							No	no	No	no	No	no	No	no	No	no	No	no	No	no	No	no	Yes	yes	No	no		1.	4. 10	10	3. No	1.
169	1. Adult (18 years & above age)	5. Negative	negative			55	55-64	26-64	Male	Karachi East	0	illitrate	No	no		No	no							No	no	No	no	No	no	No	no	Yes	yes	No	no	No	no	No	no	No	no	Yes	yes		1.	2. 0	0	3. No	1.
170	1. Adult (18 years & above age)	5. Negative	negative			45	45-54	26-64	Female	Karachi East	0	illitrate	No	no		No	no							No	no	No	no	No	no	No	no	No	no	No	no	No	no	Yes	yes	Yes	yes	No	no		1.	2. 0	0	3. No	1.
172	1. Adult (18 years & above age)	5. Negative	negative			47	45-54	26-64	Male	Karachi East	0	illitrate	No	no		No	no							No	no	No	no	No	no	No	no	Yes	yes	No	no	No	no	No	no	Yes	yes	Yes	yes		1.	2. 0	0	3. No	1.
173	1. Adult (18 years & above age)	5. Negative	negative			42	35-44	26-64	Female	Karachi East	0	illitrate	No	no		No	no							No	no	No	no	No	no	No	no	No	no	No	no	No	no	Yes	yes	Yes	yes	No	no		1.	2. 0	0	3. No	1.
174	1. Adult (18 years & above age)	5. Negative	negative			30	25-34	26-64	Male	Karachi East	10	secondary or higher	No	no		No	no							No	no	No	no	No	no	No	no	No	no	No	no	No	no	No	no	No	no	Yes	yes		1.	4. 10	10	3. No	1.
176	1. Adult (18 years & above age)	5. Negative	negative			38	35-44	26-64	Female	Karachi East	0	illitrate	No	no		No	no							No	no	Yes	yes	No	no	No	no	Yes	yes	No	no	No	no	Yes	yes	Yes	yes	No	no	2015	1.	2. 0	0	3. No	1.
178	1. Adult (18 years & above age)	5. Negative	negative			42	35-44	26-64	Male	Karachi East	10	secondary or higher	No	no		No	no							No	no	No	no	Yes	yes	No	no	No	no	No	no	No	no	Yes	yes	Yes	yes	Yes	yes		1.	4. 10	10	3. No	1.
179	1. Adult (18 years & above age)	5. Negative	negative			38	35-44	26-64	Female	Karachi East	5	primary	No	no		No	no							No	no	No	no	Yes	yes	No	no	Yes	yes	No	no	No	no	Yes	yes	Yes	yes	No	no		1.	13. 5	5	3. No	1.
180	1. Adult (18 years & above age)	5. Negative	negative			50	45-54	26-64	Female	Karachi East	0	illitrate	No	no		Yes	yes	Last 12 months	last 12 months	Negative	negative			No	no	Yes	yes	Yes	yes	No	no	Yes	yes	No	no	No	no	Yes	yes	Yes	yes	No	no	2000	1.	2. 0	0	3. No	1.
181	1. Adult (18 years & above age)	5. Negative	negative			26	25-34	26-64	Male	Karachi East	0	illitrate	No	no		Yes	yes	Last 12 months	last 12 months	Negative	negative			No	no	No	no	Yes	yes	No	no	Yes	yes	No	no	No	no	Yes	yes	Yes	yes	No	no		1.	2. 0	0	3. No	1.
182	1. Adult (18 years & above age)	5. Negative	negative			48	45-54	26-64	Female	Karachi East	14	secondary or higher	No	no		Yes	yes	1-5 years	1-5 years	Negative	negative			No	no	No	no	Yes	yes	No	no	Yes	yes	No	no	No	no	No	no	Yes	yes	Yes	yes		1.	8. 14	14	3. No	1.
185	1. Adult (18 years & above age)	5. Negative	negative			24	18-24	18-24	Male	Karachi East	8	primary	No	no		No	no							No	no	No	no	No	no	No	no	No	no	No	no	No	no	No	no	Yes	yes	Yes	yes		1.	16. 8	8	3. No	1.
186	1. Adult (18 years & above age)	5. Negative	negative			45	45-54	26-64	Female	Karachi East	0	illitrate	No	no		No	no							No	no	No	no	No	no	No	no	No	no	No	no	No	no	Yes	yes	No	no	No	no		1.	2. 0	0	3. No	1.
187	1. Adult (18 years & above age)	5. Negative	negative			25	25-34	26-64	Female	Karachi East	10	secondary or higher	No	no		Yes	yes	Last 12 months	last 12 months	Negative	negative			No	no	No	no	No	no	No	no	No	no	No	no	No	no	Yes	yes	Yes	yes	No	no		1.	4. 10	10	3. No	1.
188	1. Adult (18 years & above age)	5. Negative	negative			22	18-24	18-24	Female	Karachi East	3	primary	No	no		No	no							No	no	Yes	yes	No	no	No	no	Yes	yes	No	no	No	no	Yes	yes	Yes	yes	No	no	2015	1.	11. 3	3	3. No	1.
189	1. Adult (18 years & above age)	1. Anti HCV +ve	posetive	Not detected	not detected	46	45-54	26-64	Male	Karachi East	8	primary	Yes	yes	12	Yes	yes	>5 years	>5 years	Positive	posetive	Yes	yes	No	no	No	no	Yes	yes	No	no	No	no	No	no	No	no	No	no	No	no	No	no		5. Not detected	16. 8	8	4. Yes	3. 12
190	1. Adult (18 years & above age)	1. Anti HCV +ve	posetive	Detected	detected	35	35-44	26-64	Female	Karachi East	0	illitrate	Yes	yes	12	Yes	yes	>5 years	>5 years	Negative	negative			No	no	No	no	Yes	yes	No	no	Yes	yes	No	no	No	no	Yes	yes	Yes	yes	No	no		2. Detected	2. 0	0	4. Yes	3. 12
191	1. Adult (18 years & above age)	5. Negative	negative			29	25-34	26-64	Male	Karachi East	8	primary	No	no		No	no							No	no	No	no	No	no	No	no	No	no	No	no	No	no	No	no	Yes	yes	Yes	yes		1.	16. 8	8	3. No	1.
192	1. Adult (18 years & above age)	5. Negative	negative			30	25-34	26-64	Female	Karachi East	10	secondary or higher	No	no		Yes	yes	1-5 years	1-5 years	Negative	negative			No	no	Yes	yes	No	no	No	no	No	no	No	no	No	no	Yes	yes	Yes	yes	No	no	2019	1.	4. 10	10	3. No	1.
193	1. Adult (18 years & above age)	5. Negative	negative			46	45-54	26-64	Male	Karachi East	0	illitrate	No	no		No	no							No	no	No	no	No	no	No	no	No	no	No	no	No	no	Yes	yes	Yes	yes	Yes	yes		1.	2. 0	0	3. No	1.
194	1. Adult (18 years & above age)	3. HBsAg +ve	negative			30	25-34	26-64	Female	Karachi East	0	illitrate	No	no		No	no							No	no	No	no	No	no	No	no	No	no	No	no	No	no	Yes	yes	Yes	yes	No	no		1.	2. 0	0	3. No	1.
195	1. Adult (18 years & above age)	1. Anti HCV +ve	posetive	Not detected	not detected	63	55-64	26-64	Male	Karachi East	0	illitrate	No	no		Yes	yes	1-5 years	1-5 years	Positive	posetive	Yes	yes	No	no	No	no	No	no	No	no	No	no	No	no	No	no	No	no	Yes	yes	Yes	yes		5. Not detected	2. 0	0	3. No	1.
196	1. Adult (18 years & above age)	5. Negative	negative			69	65-74	>=65	Male	Karachi East	0	illitrate	No	no		No	no							No	no	No	no	No	no	No	no	No	no	No	no	No	no	No	no	No	no	Yes	yes		1.	2. 0	0	3. No	1.
198	1. Adult (18 years & above age)	5. Negative	negative			75	75 & above	>=65	Male	Karachi East	0	illitrate	No	no		No	no							No	no	Yes	yes	Yes	yes	Yes	yes	No	no	No	no	Yes	yes	Yes	yes	Yes	yes	No	no	2011	1.	2. 0	0	3. No	1.
199	1. Adult (18 years & above age)	5. Negative	negative			40	35-44	26-64	Male	Karachi East	8	primary	No	no		No	no							No	no	No	no	Yes	yes	No	no	No	no	No	no	No	no	No	no	Yes	yes	No	no		1.	16. 8	8	3. No	1.
200	1. Adult (18 years & above age)	3. HBsAg +ve	negative			35	35-44	26-64	Female	Karachi East	0	illitrate	No	no		Yes	yes	1-5 years	1-5 years	Negative	negative			No	no	Yes	yes	Yes	yes	No	no	Yes	yes	No	no	No	no	Yes	yes	Yes	yes	No	no	2013	1.	2. 0	0	3. No	1.
201	1. Adult (18 years & above age)	5. Negative	negative			45	45-54	26-64	Male	Karachi East	5	primary	Yes	yes	123	Yes	yes	1-5 years	1-5 years	Negative	negative			No	no	Yes	yes	Yes	yes	No	no	No	no	No	no	No	no	Yes	yes	Yes	yes	Yes	yes	2014	1.	13. 5	5	4. Yes	4. 123
202	1. Adult (18 years & above age)	5. Negative	negative			65	65-74	>=65	Female	Karachi East	0	illitrate	No	no		Don't know	don't know							No	no	No	no	Yes	yes	No	no	No	no	No	no	No	no	No	no	Yes	yes	No	no		1.	2. 0	0	3. No	1.
203	1. Adult (18 years & above age)	5. Negative	negative			27	25-34	26-64	Male	Karachi East	8	primary	No	no		No	no							No	no	No	no	Yes	yes	No	no	No	no	No	no	No	no	No	no	Yes	yes	Yes	yes		1.	16. 8	8	3. No	1.
204	1. Adult (18 years & above age)	5. Negative	negative			47	45-54	26-64	Male	Karachi East	0	illitrate	No	no		No	no							No	no	No	no	No	no	No	no	No	no	No	no	No	no	No	no	No	no	Yes	yes		1.	2. 0	0	3. No	1.
205	1. Adult (18 years & above age)	5. Negative	negative			35	35-44	26-64	Female	Karachi East	0	illitrate	No	no		No	no							No	no	No	no	No	no	No	no	Yes	yes	No	no	No	no	Yes	yes	Yes	yes	No	no		1.	2. 0	0	3. No	1.
206	1. Adult (18 years & above age)	5. Negative	negative			32	25-34	26-64	Male	Karachi East	10	secondary or higher	No	no		Yes	yes	Last 12 months	last 12 months	Negative	negative			No	no	No	no	No	no	No	no	Yes	yes	No	no	No	no	No	no	No	no	No	no		1.	4. 10	10	3. No	1.
207	1. Adult (18 years & above age)	5. Negative	negative			50	45-54	26-64	Female	Karachi East	0	illitrate	No	no		No	no							No	no	No	no	No	no	No	no	No	no	No	no	No	no	No	no	Yes	yes	No	no		1.	2. 0	0	3. No	1.
208	1. Adult (18 years & above age)	1. Anti HCV +ve	posetive	Detected	detected	25	25-34	26-64	Female	Karachi East	0	illitrate	No	no		Yes	yes	>5 years	>5 years	Negative	negative			No	no	No	no	No	no	No	no	Yes	yes	No	no	No	no	No	no	Yes	yes	No	no		2. Detected	2. 0	0	3. No	1.
209	1. Adult (18 years & above age)	5. Negative	negative			23	18-24	18-24	Female	Karachi East	0	illitrate	No	no		No	no							No	no	No	no	No	no	No	no	No	no	No	no	No	no	No	no	Yes	yes	No	no		1.	2. 0	0	3. No	1.
210	1. Adult (18 years & above age)	1. Anti HCV +ve	posetive	Detected	detected	30	25-34	26-64	Female	Karachi East	0	illitrate	No	no		Yes	yes	Last 12 months	last 12 months	Positive	posetive	No	no	No	no	No	no	No	no	No	no	No	no	No	no	No	no	Yes	yes	No	no	No	no		2. Detected	2. 0	0	3. No	1.
211	1. Adult (18 years & above age)	5. Negative	negative			42	35-44	26-64	Male	Karachi East	8	primary	No	no		No	no							No	no	No	no	No	no	No	no	No	no	No	no	No	no	No	no	Yes	yes	No	no		1.	16. 8	8	3. No	1.
212	1. Adult (18 years & above age)	5. Negative	negative			38	35-44	26-64	Female	Karachi East	12	secondary or higher	No	no		No	no							No	no	Yes	yes	No	no	No	no	No	no	No	no	No	no	Yes	yes	Yes	yes	No	no	2007	1.	6. 12	12	3. No	1.
213	1. Adult (18 years & above age)	5. Negative	negative			32	25-34	26-64	Male	Karachi East	10	secondary or higher	No	no		No	no							No	no	No	no	Yes	yes	No	no	Yes	yes	No	no	No	no	No	no	No	no	Yes	yes		1.	4. 10	10	3. No	1.
214	1. Adult (18 years & above age)	5. Negative	negative			23	18-24	18-24	Female	Karachi East	10	secondary or higher	No	no		No	no							No	no	No	no	Yes	yes	No	no	No	no	No	no	No	no	No	no	Yes	yes	No	no		1.	4. 10	10	3. No	1.
215	1. Adult (18 years & above age)	5. Negative	negative			34	25-34	26-64	Male	Karachi East	5	primary	No	no		No	no							No	no	No	no	Yes	yes	No	no	Yes	yes	No	no	No	no	Yes	yes	Yes	yes	Yes	yes		1.	13. 5	5	3. No	1.
216	1. Adult (18 years & above age)	5. Negative	negative			18	18-24	18-24	Female	Karachi East	10	secondary or higher	No	no		No	no							No	no	No	no	Yes	yes	No	no	No	no	No	no	No	no	No	no	Yes	yes	No	no		1.	4. 10	10	3. No	1.
217	1. Adult (18 years & above age)	5. Negative	negative			50	45-54	26-64	Male	Karachi East	8	primary	No	no		No	no							No	no	No	no	No	no	No	no	Yes	yes	No	no	No	no	No	no	Yes	yes	Yes	yes		1.	16. 8	8	3. No	1.
218	1. Adult (18 years & above age)	5. Negative	negative			46	45-54	26-64	Female	Karachi East	0	illitrate	No	no		No	no							No	no	No	no	No	no	No	no	No	no	No	no	No	no	Yes	yes	Yes	yes	No	no		1.	2. 0	0	3. No	1.
219	1. Adult (18 years & above age)	5. Negative	negative			21	18-24	18-24	Male	Karachi East	10	secondary or higher	No	no		No	no							No	no	No	no	No	no	No	no	No	no	No	no	No	no	No	no	No	no	Yes	yes		1.	4. 10	10	3. No	1.
220	1. Adult (18 years & above age)	5. Negative	negative			20	18-24	18-24	Male	Karachi East	8	primary	No	no		No	no							No	no	No	no	No	no	No	no	No	no	No	no	No	no	No	no	No	no	No	no		1.	16. 8	8	3. No	1.
222	1. Adult (18 years & above age)	1. Anti HCV +ve	posetive	Detected	detected	38	35-44	26-64	Female	Karachi East	0	illitrate	No	no		Yes	yes	>5 years	>5 years	Positive	posetive	Yes	yes	No	no	No	no	Yes	yes	No	no	Yes	yes	No	no	No	no	Yes	yes	Yes	yes	No	no		2. Detected	2. 0	0	3. No	1.
223	1. Adult (18 years & above age)	5. Negative	negative			22	18-24	18-24	Male	Karachi East	10	secondary or higher	No	no		No	no							No	no	No	no	Yes	yes	No	no	No	no	No	no	No	no	No	no	No	no	Yes	yes		1.	4. 10	10	3. No	1.
224	1. Adult (18 years & above age)	5. Negative	negative			19	18-24	18-24	Female	Karachi East	10	secondary or higher	No	no		No	no							No	no	No	no	Yes	yes	No	no	No	no	No	no	No	no	No	no	Yes	yes	No	no		1.	4. 10	10	3. No	1.
225	1. Adult (18 years & above age)	5. Negative	negative			20	18-24	18-24	Male	Karachi East	10	secondary or higher	No	no		No	no							No	no	No	no	No	no	No	no	No	no	No	no	No	no	No	no	No	no	Yes	yes		1.	4. 10	10	3. No	1.
227	1. Adult (18 years & above age)	5. Negative	negative			32	25-34	26-64	Female	Karachi East	0	illitrate	No	no		No	no							No	no	No	no	No	no	No	no	No	no	No	no	No	no	No	no	No	no	No	no		1.	2. 0	0	3. No	1.
228	1. Adult (18 years & above age)	1. Anti HCV +ve	posetive	Detected	detected	40	35-44	26-64	Male	Karachi East	0	illitrate	No	no		No	no							No	no	No	no	No	no	No	no	Yes	yes	No	no	No	no	No	no	Yes	yes	Yes	yes		2. Detected	2. 0	0	3. No	1.
229	1. Adult (18 years & above age)	5. Negative	negative			36	35-44	26-64	Female	Karachi East	0	illitrate	No	no		No	no							No	no	Yes	yes	No	no	No	no	No	no	No	no	No	no	Yes	yes	No	no	No	no	2015	1.	2. 0	0	3. No	1.
230	1. Adult (18 years & above age)	5. Negative	negative			70	65-74	>=65	Female	Karachi East	0	illitrate	No	no		No	no							No	no	No	no	No	no	No	no	No	no	No	no	No	no	No	no	Yes	yes	No	no		1.	2. 0	0	3. No	1.
231	1. Adult (18 years & above age)	5. Negative	negative			30	25-34	26-64	Male	Karachi East	0	illitrate	No	no		No	no							No	no	No	no	No	no	No	no	No	no	No	no	No	no	No	no	Yes	yes	Yes	yes		1.	2. 0	0	3. No	1.
232	1. Adult (18 years & above age)	5. Negative	negative			28	25-34	26-64	Female	Karachi East	0	illitrate	No	no		No	no							No	no	Yes	yes	No	no	No	no	No	no	No	no	No	no	Yes	yes	Yes	yes	No	no	2019	1.	2. 0	0	3. No	1.
233	1. Adult (18 years & above age)	5. Negative	negative			40	35-44	26-64	Male	Karachi East	5	primary	No	no		No	no							No	no	No	no	No	no	No	no	Yes	yes	No	no	No	no	No	no	Yes	yes	Yes	yes		1.	13. 5	5	3. No	1.
234	1. Adult (18 years & above age)	5. Negative	negative			35	35-44	26-64	Female	Karachi East	0	illitrate	No	no		No	no							No	no	Yes	yes	No	no	No	no	No	no	No	no	No	no	Yes	yes	Yes	yes	No	no	2002	1.	2. 0	0	3. No	1.
235	1. Adult (18 years & above age)	5. Negative	negative			70	65-74	>=65	Female	Karachi East	0	illitrate	No	no		No	no							No	no	No	no	No	no	No	no	Yes	yes	No	no	No	no	No	no	Yes	yes	No	no		1.	2. 0	0	3. No	1.
236	1. Adult (18 years & above age)	5. Negative	negative			20	18-24	18-24	Female	Karachi East	0	illitrate	No	no		No	no							No	no	No	no	No	no	No	no	No	no	No	no	No	no	No	no	Yes	yes	No	no		1.	2. 0	0	3. No	1.
237	1. Adult (18 years & above age)	5. Negative	negative			18	18-24	18-24	Male	Karachi East	10	secondary or higher	No	no		No	no							No	no	No	no	No	no	No	no	No	no	No	no	No	no	No	no	Yes	yes	Yes	yes		1.	4. 10	10	3. No	1.
238	1. Adult (18 years & above age)	5. Negative	negative			25	25-34	26-64	Male	Karachi East	5	primary	No	no		No	no							No	no	No	no	No	no	No	no	No	no	No	no	No	no	No	no	Yes	yes	Yes	yes		1.	13. 5	5	3. No	1.
240	1. Adult (18 years & above age)	5. Negative	negative			40	35-44	26-64	Female	Karachi East	0	illitrate	No	no		No	no							No	no	No	no	No	no	No	no	No	no	No	no	No	no	No	no	Yes	yes	No	no		1.	2. 0	0	3. No	1.
241	1. Adult (18 years & above age)	5. Negative	negative			36	35-44	26-64	Male	Karachi East	0	illitrate	No	no		No	no							No	no	No	no	No	no	No	no	No	no	No	no	No	no	No	no	Yes	yes	Yes	yes		1.	2. 0	0	3. No	1.
242	1. Adult (18 years & above age)	5. Negative	negative			30	25-34	26-64	Female	Karachi East	0	illitrate	No	no		No	no							No	no	No	no	No	no	No	no	No	no	No	no	No	no	No	no	Yes	yes	No	no		1.	2. 0	0	3. No	1.
243	1. Adult (18 years & above age)	5. Negative	negative			25	25-34	26-64	Male	Karachi East	0	illitrate	No	no		No	no							No	no	No	no	No	no	No	no	No	no	No	no	No	no	No	no	Yes	yes	Yes	yes		1.	2. 0	0	3. No	1.
244	1. Adult (18 years & above age)	5. Negative	negative			24	18-24	18-24	Female	Karachi East	0	illitrate	No	no		No	no							No	no	No	no	No	no	No	no	No	no	No	no	No	no	No	no	Yes	yes	No	no		1.	2. 0	0	3. No	1.
245	1. Adult (18 years & above age)	5. Negative	negative			38	35-44	26-64	Male	Karachi East	0	illitrate	No	no		No	no							No	no	No	no	No	no	No	no	No	no	No	no	No	no	No	no	Yes	yes	Yes	yes		1.	2. 0	0	3. No	1.
246	1. Adult (18 years & above age)	5. Negative	negative			25	25-34	26-64	Female	Karachi East	0	illitrate	No	no		No	no							No	no	No	no	No	no	No	no	No	no	No	no	No	no	No	no	Yes	yes	No	no		1.	2. 0	0	3. No	1.
247	1. Adult (18 years & above age)	5. Negative	negative			45	45-54	26-64	Male	Karachi East	8	primary	No	no		No	no							No	no	No	no	No	no	No	no	No	no	No	no	No	no	Yes	yes	Yes	yes	Yes	yes		1.	16. 8	8	3. No	1.
248	1. Adult (18 years & above age)	5. Negative	negative			32	25-34	26-64	Female	Karachi East	0	illitrate	No	no		No	no							No	no	No	no	No	no	No	no	No	no	No	no	No	no	Yes	yes	Yes	yes	No	no		1.	2. 0	0	3. No	1.
249	1. Adult (18 years & above age)	5. Negative	negative			52	45-54	26-64	Male	Karachi East	0	illitrate	No	no		No	no							No	no	No	no	No	no	No	no	No	no	No	no	No	no	No	no	Yes	yes	Yes	yes		1.	2. 0	0	3. No	1.
250	1. Adult (18 years & above age)	5. Negative	negative			60	55-64	26-64	Female	Karachi East	0	illitrate	No	no		No	no							No	no	No	no	No	no	No	no	Yes	yes	No	no	No	no	Yes	yes	Yes	yes	No	no		1.	2. 0	0	3. No	1.
254	1. Adult (18 years & above age)	5. Negative	negative			23	18-24	18-24	Male	Karachi East	12	secondary or higher	No	no		No	no							No	no	No	no	No	no	No	no	No	no	No	no	No	no	No	no	No	no	Yes	yes		1.	6. 12	12	3. No	1.
255	1. Adult (18 years & above age)	5. Negative	negative			22	18-24	18-24	Male	Karachi East	0	illitrate	No	no		No	no							No	no	No	no	No	no	No	no	No	no	No	no	No	no	No	no	Yes	yes	Yes	yes		1.	2. 0	0	3. No	1.
256	1. Adult (18 years & above age)	5. Negative	negative			58	55-64	26-64	Male	Karachi East	0	illitrate	No	no		No	no							No	no	No	no	No	no	No	no	No	no	No	no	No	no	Yes	yes	Yes	yes	Yes	yes		1.	2. 0	0	3. No	1.
259	1. Adult (18 years & above age)	5. Negative	negative			60	55-64	26-64	Male	Karachi East	3	primary	No	no		No	no							No	no	Yes	yes	No	no	No	no	No	no	No	no	No	no	Yes	yes	Yes	yes	Yes	yes	2011	1.	11. 3	3	3. No	1.
260	1. Adult (18 years & above age)	5. Negative	negative			50	45-54	26-64	Female	Karachi East	0	illitrate	No	no		No	no							No	no	No	no	No	no	No	no	Yes	yes	No	no	No	no	Yes	yes	Yes	yes	No	no		1.	2. 0	0	3. No	1.
261	1. Adult (18 years & above age)	5. Negative	negative			30	25-34	26-64	Male	Karachi East	8	primary	No	no		No	no							No	no	No	no	No	no	No	no	Yes	yes	No	no	No	no	No	no	Yes	yes	Yes	yes		1.	16. 8	8	3. No	1.
262	1. Adult (18 years & above age)	5. Negative	negative			25	25-34	26-64	Female	Karachi East	10	secondary or higher	No	no		No	no							No	no	No	no	No	no	No	no	No	no	No	no	No	no	Yes	yes	No	no	No	no		1.	4. 10	10	3. No	1.
263	1. Adult (18 years & above age)	5. Negative	negative			24	18-24	18-24	Female	Karachi East	0	illitrate	No	no		No	no							No	no	No	no	No	no	No	no	Yes	yes	No	no	No	no	No	no	Yes	yes	No	no		1.	2. 0	0	3. No	1.
264	1. Adult (18 years & above age)	5. Negative	negative			18	18-24	18-24	Male	Karachi East	10	secondary or higher	No	no		No	no							No	no	No	no	No	no	No	no	No	no	No	no	No	no	No	no	No	no	Yes	yes		1.	4. 10	10	3. No	1.
265	1. Adult (18 years & above age)	5. Negative	negative			35	35-44	26-64	Female	Karachi East	0	illitrate	No	no		No	no							No	no	Yes	yes	No	no	No	no	Yes	yes	No	no	No	no	Yes	yes	Yes	yes	No	no	2009	1.	2. 0	0	3. No	1.
266	1. Adult (18 years & above age)	1. Anti HCV +ve	posetive	HCVRNA not run	test_not_done	36	35-44	26-64	Female	Karachi East	0	illitrate	No	no		No	no							No	no	No	no	No	no	No	no	Yes	yes	No	no	No	no	Yes	yes	Yes	yes	No	no		4. HCVRNA not run	2. 0	0	3. No	1.
267	1. Adult (18 years & above age)	5. Negative	negative			58	55-64	26-64	Female	Karachi East	14	secondary or higher	No	no		No	no							No	no	No	no	No	no	No	no	Yes	yes	No	no	No	no	No	no	Yes	yes	No	no		1.	8. 14	14	3. No	1.
268	1. Adult (18 years & above age)	5. Negative	negative			33	25-34	26-64	Male	Karachi East	14	secondary or higher	No	no		No	no							No	no	No	no	No	no	No	no	Yes	yes	No	no	No	no	Yes	yes	No	no	Yes	yes		1.	8. 14	14	3. No	1.
269	1. Adult (18 years & above age)	5. Negative	negative			33	25-34	26-64	Female	Karachi East	14	secondary or higher	No	no		Yes	yes	Last 12 months	last 12 months	Negative	negative			No	no	No	no	No	no	No	no	Yes	yes	No	no	No	no	No	no	No	no	No	no		1.	8. 14	14	3. No	1.
270	1. Adult (18 years & above age)	5. Negative	negative			30	25-34	26-64	Male	Karachi East	16	secondary or higher	No	no		No	no							No	no	No	no	No	no	No	no	Yes	yes	No	no	No	no	No	no	No	no	Yes	yes		1.	9. 16	16	3. No	1.
271	1. Adult (18 years & above age)	5. Negative	negative			28	25-34	26-64	Female	Karachi East	14	secondary or higher	No	no		Yes	yes	Last 12 months	last 12 months	Negative	negative			No	no	No	no	No	no	No	no	Yes	yes	No	no	No	no	Yes	yes	Yes	yes	No	no		1.	8. 14	14	3. No	1.
272	1. Adult (18 years & above age)	5. Negative	negative			27	25-34	26-64	Male	Karachi East	14	secondary or higher	No	no		No	no							No	no	No	no	No	no	No	no	No	no	No	no	No	no	Yes	yes	No	no	Yes	yes		1.	8. 14	14	3. No	1.
273	1. Adult (18 years & above age)	5. Negative	negative			23	18-24	18-24	Female	Karachi East	14	secondary or higher	No	no		No	no							No	no	No	no	No	no	No	no	Yes	yes	No	no	No	no	No	no	Yes	yes	No	no		1.	8. 14	14	3. No	1.
274	1. Adult (18 years & above age)	5. Negative	negative			20	18-24	18-24	Male	Karachi East	14	secondary or higher	No	no		No	no							No	no	No	no	No	no	No	no	Yes	yes	No	no	No	no	No	no	No	no	Yes	yes		1.	8. 14	14	3. No	1.
275	1. Adult (18 years & above age)	5. Negative	negative			75	75 & above	>=65	Male	Karachi East	14	secondary or higher	No	no		Yes	yes	>5 years	>5 years	Negative	negative			No	no	No	no	No	no	No	no	Yes	yes	No	no	No	no	No	no	Yes	yes	No	no		1.	8. 14	14	3. No	1.
276	1. Adult (18 years & above age)	5. Negative	negative			45	45-54	26-64	Male	Karachi East	10	secondary or higher	No	no		No	no							No	no	No	no	No	no	No	no	No	no	No	no	No	no	No	no	Yes	yes	Yes	yes		1.	4. 10	10	3. No	1.
277	1. Adult (18 years & above age)	5. Negative	negative			38	35-44	26-64	Female	Karachi East	10	secondary or higher	No	no		No	no							No	no	No	no	No	no	No	no	No	no	No	no	No	no	No	no	No	no	No	no		1.	4. 10	10	3. No	1.
278	1. Adult (18 years & above age)	5. Negative	negative			39	35-44	26-64	Male	Karachi East	16	secondary or higher	No	no		No	no							No	no	No	no	No	no	No	no	Yes	yes	No	no	No	no	No	no	No	no	No	no		1.	9. 16	16	3. No	1.
279	1. Adult (18 years & above age)	5. Negative	negative			35	35-44	26-64	Female	Karachi East	16	secondary or higher	No	no		Yes	yes	1-5 years	1-5 years	Negative	negative			No	no	Yes	yes	No	no	No	no	No	no	No	no	No	no	Yes	yes	Yes	yes	No	no	2015	1.	9. 16	16	3. No	1.
280	1. Adult (18 years & above age)	5. Negative	negative			38	35-44	26-64	Male	Karachi East	14	secondary or higher	Yes	yes	12	No	no							No	no	No	no	No	no	No	no	No	no	No	no	No	no	No	no	Yes	yes	No	no		1.	8. 14	14	4. Yes	3. 12
281	1. Adult (18 years & above age)	5. Negative	negative			32	25-34	26-64	Female	Karachi East	14	secondary or higher	No	no		No	no							No	no	No	no	No	no	No	no	No	no	No	no	No	no	No	no	No	no	No	no		1.	8. 14	14	3. No	1.
282	1. Adult (18 years & above age)	5. Negative	negative			35	35-44	26-64	Male	Karachi East	12	secondary or higher	No	no		No	no							Yes	yes	No	no	No	no	No	no	No	no	No	no	No	no	No	no	No	no	No	no		1.	6. 12	12	3. No	1.
283	1. Adult (18 years & above age)	5. Negative	negative			44	35-44	26-64	Male	Karachi East	12	secondary or higher	Yes	yes	123	No	no							No	no	No	no	No	no	No	no	Yes	yes	No	no	No	no	Yes	yes	Yes	yes	Yes	yes		1.	6. 12	12	4. Yes	4. 123
284	1. Adult (18 years & above age)	5. Negative	negative			40	35-44	26-64	Female	Karachi East	12	secondary or higher	Yes	yes	123	Yes	yes	1-5 years	1-5 years	Negative	negative			No	no	Yes	yes	No	no	No	no	No	no	No	no	No	no	Yes	yes	Yes	yes	No	no	2016	1.	6. 12	12	4. Yes	4. 123
285	1. Adult (18 years & above age)	5. Negative	negative			42	35-44	26-64	Male	Karachi East	10	secondary or higher	No	no		No	no							No	no	No	no	No	no	No	no	No	no	No	no	No	no	No	no	No	no	Yes	yes		1.	4. 10	10	3. No	1.
286	1. Adult (18 years & above age)	5. Negative	negative			41	35-44	26-64	Female	Karachi East	8	primary	No	no		No	no							No	no	No	no	No	no	No	no	Yes	yes	No	no	No	no	Yes	yes	Yes	yes	No	no		1.	16. 8	8	3. No	1.
287	1. Adult (18 years & above age)	5. Negative	negative			19	18-24	18-24	Female	Karachi East	10	secondary or higher	No	no		No	no							No	no	No	no	No	no	No	no	No	no	No	no	No	no	No	no	No	no	No	no		1.	4. 10	10	3. No	1.
288	1. Adult (18 years & above age)	5. Negative	negative			18	18-24	18-24	Female	Karachi East	8	primary	No	no		No	no							No	no	No	no	No	no	No	no	No	no	No	no	No	no	No	no	Yes	yes	No	no		1.	16. 8	8	3. No	1.
289	1. Adult (18 years & above age)	5. Negative	negative			21	18-24	18-24	Male	Karachi East	10	secondary or higher	No	no		No	no							No	no	No	no	No	no	No	no	No	no	No	no	No	no	No	no	Yes	yes	Yes	yes		1.	4. 10	10	3. No	1.
290	1. Adult (18 years & above age)	5. Negative	negative			48	45-54	26-64	Male	Karachi East	0	illitrate	No	no		No	no							No	no	No	no	No	no	No	no	No	no	No	no	No	no	Yes	yes	No	no	Yes	yes		1.	2. 0	0	3. No	1.
291	1. Adult (18 years & above age)	5. Negative	negative			50	45-54	26-64	Male	Karachi East	14	secondary or higher	No	no		No	no							No	no	No	no	No	no	No	no	Yes	yes	No	no	No	no	No	no	No	no	Yes	yes		1.	8. 14	14	3. No	1.
292	1. Adult (18 years & above age)	5. Negative	negative			40	35-44	26-64	Female	Karachi East	10	secondary or higher	No	no		No	no							No	no	No	no	No	no	No	no	Yes	yes	No	no	No	no	Yes	yes	Yes	yes	No	no		1.	4. 10	10	3. No	1.
293	1. Adult (18 years & above age)	5. Negative	negative			20	18-24	18-24	Male	Karachi East	11	secondary or higher	Yes	yes	123	No	no							No	no	No	no	No	no	No	no	No	no	No	no	No	no	No	no	Yes	yes	Yes	yes		1.	5. 11	11	4. Yes	4. 123
294	1. Adult (18 years & above age)	5. Negative	negative			48	45-54	26-64	Male	Karachi East	12	secondary or higher	No	no		No	no							No	no	No	no	No	no	No	no	Yes	yes	No	no	No	no	No	no	Yes	yes	Yes	yes		1.	6. 12	12	3. No	1.
295	1. Adult (18 years & above age)	5. Negative	negative			40	35-44	26-64	Female	Karachi East	12	secondary or higher	Yes	yes	123	Yes	yes	1-5 years	1-5 years	Negative	negative			No	no	No	no	No	no	No	no	No	no	No	no	No	no	Yes	yes	Yes	yes	No	no		1.	6. 12	12	4. Yes	4. 123
296	1. Adult (18 years & above age)	5. Negative	negative			50	45-54	26-64	Male	Karachi East	12	secondary or higher	No	no		No	no							No	no	No	no	No	no	No	no	Yes	yes	No	no	No	no	No	no	Yes	yes	Yes	yes		1.	6. 12	12	3. No	1.
297	1. Adult (18 years & above age)	5. Negative	negative			53	45-54	26-64	Female	Karachi East	0	illitrate	No	no		No	no							No	no	No	no	No	no	No	no	No	no	No	no	No	no	No	no	Yes	yes	No	no		1.	2. 0	0	3. No	1.
298	1. Adult (18 years & above age)	5. Negative	negative			23	18-24	18-24	Male	Karachi East	0	illitrate	No	no		No	no							No	no	No	no	No	no	No	no	No	no	No	no	No	no	No	no	Yes	yes	Yes	yes		1.	2. 0	0	3. No	1.
299	1. Adult (18 years & above age)	5. Negative	negative			30	25-34	26-64	Male	Malir	8	primary	No	no		No	no							No	no	No	no	No	no	No	no	No	no	No	no	No	no	No	no	Yes	yes	Yes	yes		1.	16. 8	8	3. No	1.
300	1. Adult (18 years & above age)	5. Negative	negative			20	18-24	18-24	Female	Malir	10	secondary or higher	Yes	yes	123	Yes	yes	1-5 years	1-5 years	Negative	negative			No	no	No	no	No	no	No	no	No	no	No	no	No	no	Yes	yes	Yes	yes	No	no		1.	4. 10	10	4. Yes	4. 123
301	1. Adult (18 years & above age)	5. Negative	negative			22	18-24	18-24	Female	Malir	12	secondary or higher	Yes	yes	123	Yes	yes	1-5 years	1-5 years	Negative	negative			No	no	No	no	No	no	No	no	No	no	No	no	No	no	No	no	Yes	yes	No	no		1.	6. 12	12	4. Yes	4. 123
303	1. Adult (18 years & above age)	5. Negative	negative			54	45-54	26-64	Female	Malir	0	illitrate	No	no		No	no							No	no	Don't know		No	no	No	no	Yes	yes	No	no	No	no	Yes	yes	Yes	yes	No	no		1.	2. 0	0	3. No	1.
304	1. Adult (18 years & above age)	5. Negative	negative			41	35-44	26-64	Male	Malir	8	primary	No	no		No	no							No	no	No	no	No	no	No	no	No	no	No	no	No	no	No	no	No	no	No	no		1.	16. 8	8	3. No	1.
305	1. Adult (18 years & above age)	5. Negative	negative			30	25-34	26-64	Male	Malir	5	primary	No	no		No	no							No	no	No	no	No	no	No	no	No	no	No	no	No	no	Yes	yes	Yes	yes	No	no		1.	13. 5	5	3. No	1.
306	1. Adult (18 years & above age)	5. Negative	negative			20	18-24	18-24	Male	Malir	12	secondary or higher	No	no		No	no							No	no	No	no	No	no	No	no	Yes	yes	No	no	No	no	No	no	No	no	Yes	yes		1.	6. 12	12	3. No	1.
307	1. Adult (18 years & above age)	5. Negative	negative			26	25-34	26-64	Female	Malir	10	secondary or higher	No	no		No	no							No	no	Yes	yes	No	no	No	no	No	no	No	no	No	no	Yes	yes	Yes	yes	No	no	2013	1.	4. 10	10	3. No	1.
309	1. Adult (18 years & above age)	5. Negative	negative			47	45-54	26-64	Male	Malir	8	primary	No	no		Yes	yes	Don't know	don't know	Negative	negative			No	no	No	no	No	no	No	no	Yes	yes	No	no	No	no	No	no	No	no	No	no		1.	16. 8	8	3. No	1.
310	1. Adult (18 years & above age)	5. Negative	negative			37	35-44	26-64	Female	Malir	0	illitrate	No	no		No	no							No	no	No	no	No	no	No	no	No	no	No	no	No	no	Yes	yes	Yes	yes	No	no		1.	2. 0	0	3. No	1.
311	1. Adult (18 years & above age)	5. Negative	negative			38	35-44	26-64	Male	Malir	5	primary	No	no		No	no							No	no	No	no	No	no	No	no	Yes	yes	No	no	No	no	No	no	No	no	Yes	yes		1.	13. 5	5	3. No	1.
312	1. Adult (18 years & above age)	1. Anti HCV +ve	posetive	Detected	detected	29	25-34	26-64	Female	Malir	5	primary	No	no		Don't know	don't know							No	no	No	no	No	no	No	no	Yes	yes	No	no	No	no	Yes	yes	Yes	yes	No	no		2. Detected	13. 5	5	3. No	1.
313	1. Adult (18 years & above age)	5. Negative	negative			19	18-24	18-24	Male	Malir	8	primary	No	no		No	no							No	no	No	no	No	no	No	no	No	no	No	no	No	no	No	no	Yes	yes	No	no		1.	16. 8	8	3. No	1.
315	1. Adult (18 years & above age)	5. Negative	negative			40	35-44	26-64	Female	Malir	0	illitrate	No	no		No	no							No	no	No	no	No	no	No	no	No	no	No	no	No	no	No	no	Yes	yes	No	no		1.	2. 0	0	3. No	1.
316	1. Adult (18 years & above age)	5. Negative	negative			54	45-54	26-64	Male	Malir	0	illitrate	No	no		No	no							No	no	No	no	No	no	No	no	No	no	No	no	No	no	No	no	Yes	yes	No	no		1.	2. 0	0	3. No	1.
317	1. Adult (18 years & above age)	5. Negative	negative			72	65-74	>=65	Female	Malir	0	illitrate	Don't know			Don't know	don't know							No	no	No	no	No	no	No	no	Yes	yes	No	no	No	no	Yes	yes	Yes	yes	No	no		1.	2. 0	0	2. Don't know	1.
318	1. Adult (18 years & above age)	5. Negative	negative			32	25-34	26-64	Male	Malir	0	illitrate	Don't know			Don't know	don't know							No	no	No	no	No	no	No	no	No	no	No	no	No	no	No	no	Yes	yes	No	no		1.	2. 0	0	2. Don't know	1.
319	1. Adult (18 years & above age)	5. Negative	negative			27	25-34	26-64	Male	Malir	12	secondary or higher	No	no		No	no							No	no	No	no	No	no	No	no	Yes	yes	No	no	No	no	No	no	No	no	Yes	yes		1.	6. 12	12	3. No	1.
320	1. Adult (18 years & above age)	5. Negative	negative			19	18-24	18-24	Male	Malir	12	secondary or higher	No	no		No	no							Yes	yes	No	no	No	no	No	no	No	no	No	no	No	no	No	no	Yes	yes	Yes	yes		1.	6. 12	12	3. No	1.
321	1. Adult (18 years & above age)	5. Negative	negative			23	18-24	18-24	Female	Malir	16	secondary or higher	No	no		No	no							No	no	No	no	No	no	No	no	No	no	No	no	No	no	No	no	Yes	yes	No	no		1.	9. 16	16	3. No	1.
322	1. Adult (18 years & above age)	1. Anti HCV +ve	posetive	Detected	detected	42	35-44	26-64	Female	Malir	8	primary	No	no		No	no							No	no	No	no	No	no	No	no	Yes	yes	No	no	No	no	Yes	yes	Yes	yes	No	no		2. Detected	16. 8	8	3. No	1.
323	1. Adult (18 years & above age)	5. Negative	negative			38	35-44	26-64	Female	Malir	8	primary	No	no		No	no							No	no	No	no	No	no	No	no	No	no	No	no	No	no	No	no	Yes	yes	No	no		1.	16. 8	8	3. No	1.
324	1. Adult (18 years & above age)	5. Negative	negative			45	45-54	26-64	Male	Malir	5	primary	No	no		No	no							No	no	No	no	No	no	No	no	No	no	No	no	No	no	No	no	No	no	Yes	yes		1.	13. 5	5	3. No	1.
325	1. Adult (18 years & above age)	5. Negative	negative			46	45-54	26-64	Female	Malir	0	illitrate	No	no		No	no							No	no	No	no	No	no	No	no	No	no	No	no	No	no	Yes	yes	Yes	yes	No	no		1.	2. 0	0	3. No	1.
326	1. Adult (18 years & above age)	5. Negative	negative			66	65-74	>=65	Female	Malir	0	illitrate	No	no		No	no							No	no	No	no	No	no	No	no	No	no	No	no	No	no	No	no	Yes	yes	No	no		1.	2. 0	0	3. No	1.
327	1. Adult (18 years & above age)	5. Negative	negative			18	18-24	18-24	Male	Malir	8	primary	No	no		No	no							No	no	No	no	No	no	No	no	No	no	No	no	No	no	No	no	Yes	yes	No	no		1.	16. 8	8	3. No	1.
328	1. Adult (18 years & above age)	1. Anti HCV +ve	posetive	Detected	detected	66	65-74	>=65	Male	Malir	8	primary	No	no		Yes	yes	>5 years	>5 years	Positive	posetive	No	no	No	no	No	no	Yes	yes	No	no	No	no	No	no	No	no	No	no	Yes	yes	No	no		2. Detected	16. 8	8	3. No	1.
329	1. Adult (18 years & above age)	1. Anti HCV +ve	posetive	Detected	detected	65	65-74	>=65	Female	Malir	5	primary	No	no		Yes	yes	>5 years	>5 years	Positive	posetive	No	no	No	no	Yes	yes	Yes	yes	No	no	Yes	yes	No	no	No	no	Yes	yes	Yes	yes	No	no	2004	2. Detected	13. 5	5	3. No	1.
330	1. Adult (18 years & above age)	5. Negative	negative			22	18-24	18-24	Female	Malir	10	secondary or higher	No	no		No	no							No	no	No	no	Yes	yes	No	no	No	no	No	no	No	no	Yes	yes	Yes	yes	No	no		1.	4. 10	10	3. No	1.
332	1. Adult (18 years & above age)	5. Negative	negative			22	18-24	18-24	Male	Malir	0	illitrate	No	no		No	no							No	no	No	no	No	no	No	no	No	no	No	no	No	no	No	no	Yes	yes	Yes	yes		1.	2. 0	0	3. No	1.
333	1. Adult (18 years & above age)	5. Negative	negative			18	18-24	18-24	Female	Malir	5	primary	No	no		No	no							No	no	No	no	No	no	No	no	Yes	yes	No	no	Yes	yes	No	no	Yes	yes	No	no		1.	13. 5	5	3. No	1.
334	1. Adult (18 years & above age)	5. Negative	negative			50	45-54	26-64	Female	Malir	0	illitrate	No	no		No	no							No	no	No	no	No	no	No	no	Yes	yes	No	no	No	no	No	no	Yes	yes	No	no		1.	2. 0	0	3. No	1.
335	1. Adult (18 years & above age)	5. Negative	negative			20	18-24	18-24	Female	Malir	4	primary	No	no		No	no							No	no	No	no	No	no	No	no	No	no	No	no	Yes	yes	Yes	yes	Yes	yes	No	no		1.	12. 4	4	3. No	1.
336	1. Adult (18 years & above age)	5. Negative	negative			26	25-34	26-64	Female	Malir	0	illitrate	No	no		No	no							No	no	No	no	No	no	No	no	No	no	No	no	Yes	yes	Yes	yes	Yes	yes	No	no		1.	2. 0	0	3. No	1.
337	1. Adult (18 years & above age)	5. Negative	negative			31	25-34	26-64	Male	Malir	4	primary	No	no		No	no							No	no	No	no	No	no	No	no	No	no	No	no	No	no	No	no	Yes	yes	Yes	yes		1.	12. 4	4	3. No	1.
339	1. Adult (18 years & above age)	5. Negative	negative			55	55-64	26-64	Female	Malir	0	illitrate	No	no		No	no							No	no	No	no	No	no	No	no	Yes	yes	No	no	No	no	Yes	yes	Yes	yes	No	no		1.	2. 0	0	3. No	1.
340	1. Adult (18 years & above age)	5. Negative	negative			25	25-34	26-64	Female	Malir	0	illitrate	No	no		No	no							No	no	Yes	yes	No	no	No	no	No	no	No	no	Yes	yes	Yes	yes	Yes	yes	No	no	2013	1.	2. 0	0	3. No	1.
341	1. Adult (18 years & above age)	5. Negative	negative			33	25-34	26-64	Female	Malir	0	illitrate	No	no		No	no							No	no	No	no	No	no	No	no	No	no	No	no	Yes	yes	Yes	yes	Yes	yes	No	no		1.	2. 0	0	3. No	1.
342	1. Adult (18 years & above age)	5. Negative	negative			49	45-54	26-64	Female	Malir	0	illitrate	No	no		No	no							No	no	No	no	No	no	No	no	Yes	yes	No	no	No	no	No	no	Yes	yes	No	no		1.	2. 0	0	3. No	1.
343	1. Adult (18 years & above age)	5. Negative	negative			22	18-24	18-24	Male	Malir	0	illitrate	No	no		No	no							No	no	No	no	No	no	No	no	Yes	yes	No	no	No	no	No	no	Yes	yes	Yes	yes		1.	2. 0	0	3. No	1.
344	1. Adult (18 years & above age)	5. Negative	negative			25	25-34	26-64	Female	Malir	0	illitrate	No	no		No	no							No	no	No	no	No	no	No	no	No	no	No	no	No	no	No	no	Yes	yes	No	no		1.	2. 0	0	3. No	1.
346	1. Adult (18 years & above age)	5. Negative	negative			43	35-44	26-64	Male	Malir	10	secondary or higher	No	no		No	no							No	no	No	no	No	no	No	no	No	no	No	no	No	no	Yes	yes	Yes	yes	Yes	yes		1.	4. 10	10	3. No	1.
347	1. Adult (18 years & above age)	5. Negative	negative			42	35-44	26-64	Female	Malir	0	illitrate	No	no		No	no							No	no	Yes	yes	No	no	No	no	No	no	No	no	No	no	Yes	yes	Yes	yes	No	no	2015	1.	2. 0	0	3. No	1.
348	1. Adult (18 years & above age)	1. Anti HCV +ve	posetive	Detected	detected	35	35-44	26-64	Female	Malir	0	illitrate	No	no		Yes	yes	Don't know	don't know	Positive	posetive	Yes	yes	No	no	No	no	Yes	yes	No	no	Yes	yes	No	no	No	no	Yes	yes	No	no	No	no		2. Detected	2. 0	0	3. No	1.
349	1. Adult (18 years & above age)	5. Negative	negative			45	45-54	26-64	Female	Malir	0	illitrate	No	no		No	no							No	no	No	no	Yes	yes	No	no	Yes	yes	No	no	No	no	No	no	Yes	yes	No	no		1.	2. 0	0	3. No	1.
350	1. Adult (18 years & above age)	5. Negative	negative			25	25-34	26-64	Female	Malir	0	illitrate	No	no		No	no							No	no	Yes	yes	Yes	yes	No	no	Yes	yes	No	no	Yes	yes	Yes	yes	Yes	yes	No	no	2017	1.	2. 0	0	3. No	1.
351	1. Adult (18 years & above age)	5. Negative	negative			45	45-54	26-64	Male	Malir	0	illitrate	No	no		No	no							No	no	No	no	Yes	yes	No	no	Yes	yes	No	no	No	no	Yes	yes	Yes	yes	Yes	yes		1.	2. 0	0	3. No	1.
352	1. Adult (18 years & above age)	5. Negative	negative			35	35-44	26-64	Male	Malir	0	illitrate	No	no		No	no							No	no	No	no	Yes	yes	No	no	No	no	No	no	No	no	No	no	No	no	Yes	yes		1.	2. 0	0	3. No	1.
353	1. Adult (18 years & above age)	5. Negative	negative			28	25-34	26-64	Female	Malir	0	illitrate	No	no		No	no							No	no	No	no	Yes	yes	No	no	No	no	No	no	No	no	Yes	yes	Yes	yes	No	no		1.	2. 0	0	3. No	1.
354	1. Adult (18 years & above age)	5. Negative	negative			35	35-44	26-64	Female	Malir	0	illitrate	No	no		No	no							No	no	No	no	Yes	yes	No	no	Yes	yes	No	no	No	no	Yes	yes	Yes	yes	No	no		1.	2. 0	0	3. No	1.
355	1. Adult (18 years & above age)	5. Negative	negative			62	55-64	26-64	Female	Malir	5	primary	No	no		No	no							No	no	No	no	No	no	No	no	No	no	No	no	No	no	No	no	Yes	yes	No	no		1.	13. 5	5	3. No	1.
356	1. Adult (18 years & above age)	5. Negative	negative			35	35-44	26-64	Male	Malir	6	primary	No	no		No	no							No	no	No	no	No	no	No	no	No	no	No	no	No	no	No	no	Yes	yes	Yes	yes		1.	14. 6	6	3. No	1.
357	1. Adult (18 years & above age)	5. Negative	negative			30	25-34	26-64	Female	Malir	10	secondary or higher	No	no		No	no							No	no	No	no	No	no	No	no	No	no	No	no	No	no	No	no	Yes	yes	No	no		1.	4. 10	10	3. No	1.
358	1. Adult (18 years & above age)	5. Negative	negative			20	18-24	18-24	Female	Malir	10	secondary or higher	No	no		No	no							No	no	No	no	No	no	No	no	No	no	No	no	No	no	No	no	No	no	No	no		1.	4. 10	10	3. No	1.
359	1. Adult (18 years & above age)	5. Negative	negative			32	25-34	26-64	Male	Malir	8	primary	No	no		No	no							No	no	No	no	No	no	No	no	Yes	yes	No	no	No	no	No	no	Yes	yes	Yes	yes		1.	16. 8	8	3. No	1.
360	1. Adult (18 years & above age)	5. Negative	negative			47	45-54	26-64	Female	Malir	0	illitrate	Don't know			No	no							No	no	No	no	No	no	No	no	Yes	yes	No	no	No	no	Yes	yes	Yes	yes	No	no		1.	2. 0	0	2. Don't know	1.
361	1. Adult (18 years & above age)	5. Negative	negative			44	35-44	26-64	Male	Malir	8	primary	No	no		No	no							No	no	No	no	No	no	No	no	Yes	yes	No	no	No	no	No	no	Yes	yes	Yes	yes		1.	16. 8	8	3. No	1.
362	1. Adult (18 years & above age)	5. Negative	negative			45	45-54	26-64	Female	Malir	0	illitrate	No	no		No	no							No	no	No	no	No	no	No	no	Yes	yes	No	no	No	no	Yes	yes	Yes	yes	No	no		1.	2. 0	0	3. No	1.
363	1. Adult (18 years & above age)	5. Negative	negative			22	18-24	18-24	Female	Malir	5	primary	No	no		No	no							No	no	No	no	No	no	No	no	No	no	No	no	No	no	Yes	yes	Yes	yes	No	no		1.	13. 5	5	3. No	1.
364	1. Adult (18 years & above age)	5. Negative	negative			20	18-24	18-24	Male	Malir	5	primary	Don't know			No	no							No	no	No	no	No	no	No	no	No	no	No	no	No	no	No	no	Yes	yes	Yes	yes		1.	13. 5	5	2. Don't know	1.
365	1. Adult (18 years & above age)	5. Negative	negative			32	25-34	26-64	Male	Malir	10	secondary or higher	No	no		Yes	yes	>5 years	>5 years	Negative	negative			No	no	No	no	No	no	No	no	No	no	No	no	No	no	No	no	Yes	yes	No	no		1.	4. 10	10	3. No	1.
366	1. Adult (18 years & above age)	5. Negative	negative			22	18-24	18-24	Female	Malir	0	illitrate	No	no		No	no							No	no	No	no	No	no	No	no	No	no	No	no	No	no	No	no	Yes	yes	No	no		1.	2. 0	0	3. No	1.
367	1. Adult (18 years & above age)	5. Negative	negative			30	25-34	26-64	Male	Malir	10	secondary or higher	No	no		No	no							No	no	No	no	No	no	No	no	No	no	No	no	No	no	No	no	Yes	yes	Yes	yes		1.	4. 10	10	3. No	1.
368	1. Adult (18 years & above age)	5. Negative	negative			61	55-64	26-64	Female	Malir	0	illitrate	Don't know			No	no							No	no	No	no	Don't know		No	no	No	no	No	no	No	no	No	no	Yes	yes	No	no		1.	2. 0	0	2. Don't know	1.
370	1. Adult (18 years & above age)	5. Negative	negative			39	35-44	26-64	Female	Malir	0	illitrate	Don't know			No	no							No	no	No	no	Don't know		No	no	No	no	No	no	No	no	Yes	yes	Yes	yes	No	no		1.	2. 0	0	2. Don't know	1.
371	1. Adult (18 years & above age)	5. Negative	negative			48	45-54	26-64	Male	Malir	0	illitrate	No	no		No	no							No	no	No	no	Don't know		No	no	No	no	No	no	No	no	No	no	Yes	yes	Yes	yes		1.	2. 0	0	3. No	1.
372	1. Adult (18 years & above age)	5. Negative	negative			19	18-24	18-24	Female	Malir	0	illitrate	No	no		No	no							No	no	No	no	Don't know		No	no	No	no	No	no	No	no	No	no	Yes	yes	No	no		1.	2. 0	0	3. No	1.
373	1. Adult (18 years & above age)	5. Negative	negative			32	25-34	26-64	Male	Malir	0	illitrate	No	no		Yes	yes	>5 years	>5 years	Negative	negative			No	no	Yes	yes	Yes	yes	No	no	No	no	No	no	No	no	No	no	Yes	yes	Yes	yes	2016	1.	2. 0	0	3. No	1.
374	1. Adult (18 years & above age)	1. Anti HCV +ve	posetive	Detected	detected	28	25-34	26-64	Female	Malir	0	illitrate	Don't know			Yes	yes	Last 12 months	last 12 months	Positive	posetive	No	no	No	no	No	no	Yes	yes	No	no	No	no	No	no	No	no	Yes	yes	Yes	yes	No	no		2. Detected	2. 0	0	2. Don't know	1.
375	1. Adult (18 years & above age)	5. Negative	negative			25	25-34	26-64	Male	Malir		unknown	No	no		Yes	yes	Last 12 months	last 12 months	Negative	negative			No	no	No	no	Yes	yes	No	no	No	no	No	no	No	no	No	no	Yes	yes	No	no		1.	1.		3. No	1.
376	1. Adult (18 years & above age)	1. Anti HCV +ve	posetive	Detected	detected	28	25-34	26-64	Female	Malir	8	primary	No	no		Yes	yes	Last 12 months	last 12 months	Positive	posetive	No	no	No	no	No	no	Yes	yes	No	no	No	no	No	no	No	no	No	no	Yes	yes	No	no		2. Detected	16. 8	8	3. No	1.
377	1. Adult (18 years & above age)	5. Negative	negative			23	18-24	18-24	Male	Malir	0	illitrate	Don't know			No	no							No	no	No	no	Yes	yes	No	no	No	no	No	no	No	no	No	no	Yes	yes	Yes	yes		1.	2. 0	0	2. Don't know	1.
378	1. Adult (18 years & above age)	1. Anti HCV +ve	posetive	Not detected	not detected	50	45-54	26-64	Female	Malir	0	illitrate	Don't know			No	no							No	no	No	no	Yes	yes	No	no	No	no	No	no	No	no	Don't know		Yes	yes	No	no		5. Not detected	2. 0	0	2. Don't know	1.
379	1. Adult (18 years & above age)	5. Negative	negative			38	35-44	26-64	Male	Malir	0	illitrate	No	no		No	no							No	no	No	no	Yes	yes	No	no	No	no	No	no	No	no	No	no	No	no	Yes	yes		1.	2. 0	0	3. No	1.
380	1. Adult (18 years & above age)	1. Anti HCV +ve	posetive	Detected	detected	28	25-34	26-64	Female	Malir	0	illitrate	No	no		Yes	yes	Last 12 months	last 12 months	Positive	posetive	No	no	No	no	No	no	Yes	yes	No	no	No	no	No	no	No	no	Yes	yes	Yes	yes	No	no		2. Detected	2. 0	0	3. No	1.
381	1. Adult (18 years & above age)	5. Negative	negative			27	25-34	26-64	Male	Malir	10	secondary or higher	No	no		No	no							No	no	No	no	No	no	No	no	No	no	No	no	No	no	No	no	No	no	Yes	yes		1.	4. 10	10	3. No	1.
382	1. Adult (18 years & above age)	5. Negative	negative			22	18-24	18-24	Female	Malir	0	illitrate	No	no		No	no							No	no	No	no	No	no	No	no	No	no	No	no	No	no	No	no	No	no	No	no		1.	2. 0	0	3. No	1.
383	1. Adult (18 years & above age)	4. HIV	negative			45	45-54	26-64	Male	Malir	0	illitrate	No	no		No	no							No	no	No	no	No	no	No	no	No	no	No	no	Yes	yes	No	no	Yes	yes	Yes	yes		1.	2. 0	0	3. No	1.
384	1. Adult (18 years & above age)	4. HIV	negative			40	35-44	26-64	Female	Malir	0	illitrate	No	no		No	no							No	no	No	no	No	no	No	no	No	no	No	no	No	no	Yes	yes	Yes	yes	No	no		1.	2. 0	0	3. No	1.
385	1. Adult (18 years & above age)	1. Anti HCV +ve	posetive	Not detected	not detected	47	45-54	26-64	Female	Malir	0	illitrate	No	no		No	no							No	no	Yes	yes	No	no	No	no	No	no	No	no	No	no	Yes	yes	Yes	yes	No	no	2011	5. Not detected	2. 0	0	3. No	1.
386	1. Adult (18 years & above age)	1. Anti HCV +ve	posetive	Detected	detected	56	55-64	26-64	Male	Malir	0	illitrate	No	no		Yes	yes	>5 years	>5 years	Positive	posetive	Yes	yes	No	no	No	no	Yes	yes	No	no	Yes	yes	No	no	No	no	No	no	Yes	yes	Yes	yes		2. Detected	2. 0	0	3. No	1.
387	1. Adult (18 years & above age)	5. Negative	negative			49	45-54	26-64	Female	Malir	0	illitrate	No	no		Don't know	don't know							No	no	No	no	Yes	yes	No	no	No	no	No	no	No	no	No	no	Yes	yes	No	no		1.	2. 0	0	3. No	1.
388	1. Adult (18 years & above age)	5. Negative	negative			30	25-34	26-64	Female	Malir	0	illitrate	Don't know			No	no							No	no	No	no	No	no	No	no	No	no	No	no	No	no	Yes	yes	Yes	yes	No	no		1.	2. 0	0	2. Don't know	1.
389	1. Adult (18 years & above age)	5. Negative	negative			31	25-34	26-64	Female	Malir	0	illitrate	No	no		No	no							No	no	No	no	No	no	No	no	No	no	22		No	no	Yes	yes	Yes	yes	No	no		1.	2. 0	0	3. No	1.
391	1. Adult (18 years & above age)	5. Negative	negative			33	25-34	26-64	Female	Malir	0	illitrate	Don't know			Don't know	don't know							No	no	No	no	No	no	No	no	No	no	No	no	No	no	Yes	yes	Yes	yes	No	no		1.	2. 0	0	2. Don't know	1.
392	1. Adult (18 years & above age)	1. Anti HCV +ve	posetive	Not detected	not detected	45	45-54	26-64	Male	Malir	5	primary	No	no		No	no							No	no	No	no	Don't know		No	no	Yes	yes	No	no	No	no	No	no	Yes	yes	Yes	yes		5. Not detected	13. 5	5	3. No	1.
394	1. Adult (18 years & above age)	5. Negative	negative			31	25-34	26-64	Male	Malir	10	secondary or higher	No	no		No	no							No	no	No	no	Don't know		No	no	No	no	No	no	No	no	No	no	Yes	yes	Yes	yes		1.	4. 10	10	3. No	1.
395	1. Adult (18 years & above age)	5. Negative	negative			25	25-34	26-64	Female	Malir	0	illitrate	No	no		Yes	yes	1-5 years	1-5 years	Negative	negative			No	no	No	no	Don't know		No	no	No	no	No	no	No	no	No	no	Yes	yes	No	no		1.	2. 0	0	3. No	1.
396	1. Adult (18 years & above age)	5. Negative	negative			34	25-34	26-64	Male	Malir	8	primary	No	no		Yes	yes	1-5 years	1-5 years	Negative	negative			No	no	No	no	Don't know		No	no	No	no	No	no	No	no	No	no	Yes	yes	Yes	yes		1.	16. 8	8	3. No	1.
397	1. Adult (18 years & above age)	5. Negative	negative			30	25-34	26-64	Female	Malir	0	illitrate	No	no		No	no							No	no	No	no	Don't know		No	no	No	no	No	no	No	no	Yes	yes	Yes	yes	No	no		1.	2. 0	0	3. No	1.
398	1. Adult (18 years & above age)	5. Negative	negative			20	18-24	18-24	Male	Malir	5	primary	No	no		No	no							No	no	Yes	yes	Don't know		No	no	No	no	No	no	No	no	Yes	yes	Yes	yes	Yes	yes	2019	1.	13. 5	5	3. No	1.
399	1. Adult (18 years & above age)	5. Negative	negative			20	18-24	18-24	Female	Malir	5	primary	No	no		No	no							No	no	No	no	Don't know		No	no	No	no	No	no	No	no	No	no	Yes	yes	No	no		1.	13. 5	5	3. No	1.
400	1. Adult (18 years & above age)	5. Negative	negative			30	25-34	26-64	Male	Malir	0	illitrate	No	no		Yes	yes	Last 12 months	last 12 months	Negative	negative			No	no	No	no	Don't know		No	no	Yes	yes	No	no	No	no	Yes	yes	Yes	yes	Yes	yes		1.	2. 0	0	3. No	1.
401	1. Adult (18 years & above age)	3. HBsAg +ve	negative			24	18-24	18-24	Female	Malir	0	illitrate	No	no		Yes	yes	>5 years	>5 years	Negative	negative			No	no	Yes	yes	Don't know		No	no	No	no	No	no	No	no	Yes	yes	Yes	yes	No	no	2011	1.	2. 0	0	3. No	1.
402	1. Adult (18 years & above age)	1. Anti HCV +ve	posetive	Detected	detected	50	45-54	26-64	Female	Malir	0	illitrate	No	no		No	no							No	no	Yes	yes	Don't know		No	no	No	no	No	no	No	no	Yes	yes	Yes	yes	No	no	2012	2. Detected	2. 0	0	3. No	1.
403	1. Adult (18 years & above age)	5. Negative	negative			80	75 & above	>=65	Male	Malir	0	illitrate	No	no		Yes	yes	1-5 years	1-5 years	Negative	negative			No	no	Yes	yes	Don't know		No	no	Yes	yes	No	no	No	no	Yes	yes	Yes	yes	Yes	yes	2017	1.	2. 0	0	3. No	1.
404	1. Adult (18 years & above age)	5. Negative	negative			28	25-34	26-64	Female	Malir	0	illitrate	No	no		No	no							No	no	Yes	yes	Don't know		No	no	No	no	No	no	No	no	Yes	yes	Yes	yes	No	no	2015	1.	2. 0	0	3. No	1.
405	1. Adult (18 years & above age)	3. HBsAg +ve	negative			40	35-44	26-64	Female	Malir	0	illitrate	No	no		No	no							No	no	No	no	No	no	No	no	No	no	No	no	No	no	No	no	Yes	yes	No	no		1.	2. 0	0	3. No	1.
406	1. Adult (18 years & above age)	5. Negative	negative			24	18-24	18-24	Female	Malir	0	illitrate	No	no		No	no							No	no	No	no	No	no	No	no	No	no	No	no	No	no	No	no	Yes	yes	No	no		1.	2. 0	0	3. No	1.
407	1. Adult (18 years & above age)	5. Negative	negative			38	35-44	26-64	Male	Malir	5	primary	No	no		No	no							No	no	No	no	No	no	No	no	No	no	No	no	No	no	No	no	Yes	yes	Yes	yes		1.	13. 5	5	3. No	1.
409	1. Adult (18 years & above age)	5. Negative	negative			28	25-34	26-64	Female	Malir	0	illitrate	No	no		No	no							No	no	No	no	No	no	No	no	No	no	No	no	22	no	No	no	Yes	yes	No	no		1.	2. 0	0	3. No	1.
410	1. Adult (18 years & above age)	5. Negative	negative			20	18-24	18-24	Male	Malir	8	primary	No	no		No	no							No	no	No	no	No	no	No	no	No	no	No	no	No	no	No	no	Yes	yes	Yes	yes		1.	16. 8	8	3. No	1.
411	1. Adult (18 years & above age)	5. Negative	negative			30	25-34	26-64	Female	Malir	0	illitrate	No	no		No	no							No	no	No	no	No	no	No	no	No	no	No	no	No	no	Yes	yes	Yes	yes	No	no		1.	2. 0	0	3. No	1.
412	1. Adult (18 years & above age)	5. Negative	negative			35	35-44	26-64	Male	Malir	0	illitrate	No	no		No	no							No	no	No	no	No	no	No	no	No	no	No	no	No	no	No	no	Yes	yes	Yes	yes		1.	2. 0	0	3. No	1.
413	1. Adult (18 years & above age)	5. Negative	negative			33	25-34	26-64	Female	Malir	0	illitrate	No	no		No	no							No	no	No	no	No	no	No	no	No	no	No	no	No	no	No	no	Yes	yes	No	no		1.	2. 0	0	3. No	1.
414	1. Adult (18 years & above age)	5. Negative	negative			21	18-24	18-24	Male	Malir	0	illitrate	No	no		No	no							No	no	No	no	No	no	No	no	No	no	No	no	No	no	No	no	Yes	yes	Yes	yes		1.	2. 0	0	3. No	1.
415	1. Adult (18 years & above age)	5. Negative	negative			20	18-24	18-24	Female	Malir	0	illitrate	No	no		No	no							No	no	No	no	No	no	No	no	No	no	No	no	No	no	No	no	Yes	yes	No	no		1.	2. 0	0	3. No	1.
416	1. Adult (18 years & above age)	3. HBsAg +ve	negative			70	65-74	>=65	Female	Malir	0	illitrate	No	no		No	no							No	no	No	no	No	no	No	no	No	no	No	no	No	no	No	no	Yes	yes	No	no		1.	2. 0	0	3. No	1.
417	1. Adult (18 years & above age)	5. Negative	negative			57	55-64	26-64	Male	Malir	0	illitrate	No	no		No	no							No	no	No	no	Don't know		No	no	No	no	No	no	No	no	No	no	Yes	yes	Yes	yes		1.	2. 0	0	3. No	1.
418	1. Adult (18 years & above age)	5. Negative	negative			55	55-64	26-64	Female	Malir	0	illitrate	No	no		No	no							No	no	No	no	Don't know		No	no	No	no	No	no	No	no	No	no	Yes	yes	No	no		1.	2. 0	0	3. No	1.
419	1. Adult (18 years & above age)	5. Negative	negative			69	65-74	>=65	Male	Malir	0	illitrate	No	no		No	no							No	no	No	no	No	no	No	no	No	no	No	no	No	no	Yes	yes	Yes	yes	Yes	yes		1.	2. 0	0	3. No	1.
420	1. Adult (18 years & above age)	5. Negative	negative			61	55-64	26-64	Female	Malir	0	illitrate	No	no		No	no							No	no	No	no	No	no	No	no	No	no	No	no	No	no	Yes	yes	Yes	yes	No	no		1.	2. 0	0	3. No	1.
421	1. Adult (18 years & above age)	5. Negative	negative			36	35-44	26-64	Male	Malir	5	primary	No	no		No	no							No	no	No	no	No	no	No	no	No	no	No	no	No	no	No	no	Yes	yes	Yes	yes		1.	13. 5	5	3. No	1.
422	1. Adult (18 years & above age)	5. Negative	negative			42	35-44	26-64	Female	Malir	0	illitrate	No	no		No	no							No	no	Don't know		No	no	No	no	No	no	No	no	No	no	Yes	yes	Yes	yes	No	no		1.	2. 0	0	3. No	1.
423	1. Adult (18 years & above age)	1. Anti HCV +ve	posetive	Detected	detected	41	35-44	26-64	Male	Malir	0	illitrate	No	no		Yes	yes	1-5 years	1-5 years	Positive	posetive	No	no	No	no	No	no	No	no	No	no	Yes	yes	No	no	No	no	No	no	Yes	yes	Yes	yes		2. Detected	2. 0	0	3. No	1.
424	1. Adult (18 years & above age)	5. Negative	negative			35	35-44	26-64	Female	Malir	0	illitrate	No	no		No	no							No	no	No	no	No	no	No	no	No	no	No	no	No	no	No	no	Yes	yes	No	no		1.	2. 0	0	3. No	1.
425	1. Adult (18 years & above age)	5. Negative	negative			29	25-34	26-64	Male	Malir	12	secondary or higher	No	no		No	no							No	no	No	no	No	no	No	no	No	no	No	no	No	no	No	no	Yes	yes	Yes	yes		1.	6. 12	12	3. No	1.
426	1. Adult (18 years & above age)	5. Negative	negative			23	18-24	18-24	Female	Malir	0	illitrate	No	no		No	no							No	no	No	no	No	no	No	no	No	no	No	no	No	no	Yes	yes	Yes	yes	No	no		1.	2. 0	0	3. No	1.
427	1. Adult (18 years & above age)	5. Negative	negative			60	55-64	26-64	Female	Malir	0	illitrate	No	no		No	no							No	no	Yes	yes	No	no	No	no	No	no	No	no	No	no	Yes	yes	Yes	yes	No	no	1985	1.	2. 0	0	3. No	1.
428	1. Adult (18 years & above age)	1. Anti HCV +ve	posetive	Detected	detected	33	25-34	26-64	Female	Malir	0	illitrate	No	no		No	no							No	no	No	no	No	no	No	no	No	no	No	no	No	no	No	no	Yes	yes	No	no		2. Detected	2. 0	0	3. No	1.
430	1. Adult (18 years & above age)	5. Negative	negative			31	25-34	26-64	Male	Malir	0	illitrate	No	no		Yes	yes	>5 years	>5 years	Negative	negative			No	no	No	no	No	no	No	no	No	no	No	no	No	no	No	no	Yes	yes	Yes	yes		1.	2. 0	0	3. No	1.
431	1. Adult (18 years & above age)	5. Negative	negative			29	25-34	26-64	Female	Malir	0	illitrate	No	no		Yes	yes	Last 12 months	last 12 months	Negative	negative			No	no	No	no	No	no	No	no	No	no	No	no	No	no	Yes	yes	Yes	yes	No	no		1.	2. 0	0	3. No	1.
432	1. Adult (18 years & above age)	5. Negative	negative			55	55-64	26-64	Female	Malir	0	illitrate	Don't know			No	no							No	no	Don't know		No	no	No	no	No	no	No	no	No	no	Yes	yes	Yes	yes	No	no		1.	2. 0	0	2. Don't know	1.
433	1. Adult (18 years & above age)	5. Negative	negative			70	65-74	>=65	Male	Malir	0	illitrate	Don't know			No	no							No	no	No	no	No	no	No	no	No	no	No	no	No	no	No	no	Yes	yes	Yes	yes		1.	2. 0	0	2. Don't know	1.
434	1. Adult (18 years & above age)	5. Negative	negative			61	55-64	26-64	Female	Malir	0	illitrate	Don't know			No	no							No	no	No	no	No	no	No	no	No	no	No	no	No	no	Yes	yes	Yes	yes	No	no		1.	2. 0	0	2. Don't know	1.
435	1. Adult (18 years & above age)	5. Negative	negative			39	35-44	26-64	Female	Malir	0	illitrate	Don't know			No	no							No	no	No	no	No	no	No	no	No	no	No	no	No	no	No	no	Yes	yes	No	no		1.	2. 0	0	2. Don't know	1.
436	1. Adult (18 years & above age)	5. Negative	negative			31	25-34	26-64	Male	Malir	0	illitrate	Don't know			No	no							No	no	No	no	No	no	No	no	No	no	No	no	No	no	No	no	No	no	No	no		1.	2. 0	0	2. Don't know	1.
438	1. Adult (18 years & above age)	5. Negative	negative			38	35-44	26-64	Male	Karachi South	0	illitrate	No	no		No	no							No	no	No	no	No	no	No	no	No	no	No	no	Yes	yes	No	no	Yes	yes	Yes	yes		1.	2. 0	0	3. No	1.
439	1. Adult (18 years & above age)	5. Negative	negative			30	25-34	26-64	Female	Karachi South	0	illitrate	No	no		No	no							No	no	No	no	No	no	No	no	Yes	yes	No	no	Yes	yes	No	no	Yes	yes	No	no		1.	2. 0	0	3. No	1.
441	1. Adult (18 years & above age)	5. Negative	negative			36	35-44	26-64	Female	Karachi South	5	primary	No	no		Yes	yes	1-5 years	1-5 years	Negative	negative			No	no	No	no	No	no	No	no	Yes	yes	No	no	No	no	Yes	yes	Yes	yes	No	no		1.	13. 5	5	3. No	1.
442	1. Adult (18 years & above age)	5. Negative	negative			18	18-24	18-24	Female	Karachi South	10	secondary or higher	No	no		No	no							No	no	No	no	No	no	No	no	No	no	No	no	No	no	No	no	No	no	No	no		1.	4. 10	10	3. No	1.
443	1. Adult (18 years & above age)	5. Negative	negative			46	45-54	26-64	Female	Karachi South	5	primary	No	no		Yes	yes	1-5 years	1-5 years	Negative	negative			No	no	No	no	No	no	No	no	No	no	No	no	No	no	Yes	yes	Yes	yes	No	no		1.	13. 5	5	3. No	1.
446	1. Adult (18 years & above age)	1. Anti HCV +ve	posetive	Detected	detected	28	25-34	26-64	Female	Karachi South	0	illitrate	Yes	yes	12	Yes	yes	>5 years	>5 years	Positive	posetive	Yes	yes	No	no	No	no	Yes	yes	No	no	No	no	No	no	No	no	Yes	yes	Yes	yes	No	no		2. Detected	2. 0	0	4. Yes	3. 12
447	1. Adult (18 years & above age)	5. Negative	negative			63	55-64	26-64	Female	Karachi South	0	illitrate	No	no		No	no							No	no	No	no	Yes	yes	No	no	No	no	No	no	No	no	Yes	yes	Yes	yes	No	no		1.	2. 0	0	3. No	1.
449	1. Adult (18 years & above age)	1. Anti HCV +ve	posetive	Detected	detected	38	35-44	26-64	Female	Karachi South	0	illitrate	No	no		Yes	yes	>5 years	>5 years	Positive	posetive	Yes	yes	No	no	No	no	Yes	yes	No	no	No	no	No	no	No	no	Yes	yes	Yes	yes	No	no		2. Detected	2. 0	0	3. No	1.
450	1. Adult (18 years & above age)	5. Negative	negative			18	18-24	18-24	Male	Karachi South	0	illitrate	No	no		Yes	yes	Don't know	don't know	Negative	negative			No	no	No	no	Yes	yes	No	no	No	no	No	no	No	no	No	no	Yes	yes	Yes	yes		1.	2. 0	0	3. No	1.
451	1. Adult (18 years & above age)	5. Negative	negative			18	18-24	18-24	Female	Karachi South	0	illitrate	No	no		No	no							No	no	No	no	Yes	yes	No	no	No	no	No	no	No	no	No	no	Yes	yes	No	no		1.	2. 0	0	3. No	1.
452	1. Adult (18 years & above age)	1. Anti HCV +ve	posetive	Not detected	not detected	67	65-74	>=65	Female	Karachi South	12	secondary or higher	No	no		No	no							No	no	No	no	Yes	yes	No	no	No	no	No	no	No	no	Yes	yes	Yes	yes	No	no		5. Not detected	6. 12	12	3. No	1.
453	1. Adult (18 years & above age)	5. Negative	negative			27	25-34	26-64	Male	Karachi South	10	secondary or higher	Yes	yes	123	Yes	yes	Last 12 months	last 12 months	Negative	negative			No	no	No	no	No	no	No	no	No	no	No	no	No	no	No	no	Yes	yes	Yes	yes		1.	4. 10	10	4. Yes	4. 123
454	1. Adult (18 years & above age)	5. Negative	negative			26	25-34	26-64	Female	Karachi South	10	secondary or higher	Yes	yes	123	No	no							No	no	No	no	No	no	No	no	No	no	No	no	No	no	Yes	yes	Yes	yes	No	no		1.	4. 10	10	4. Yes	4. 123
455	1. Adult (18 years & above age)	5. Negative	negative			58	55-64	26-64	Female	Karachi South	0	illitrate	Don't know			Don't know	don't know							No	no	No	no	No	no	No	no	No	no	No	no	No	no	Yes	yes	Yes	yes	No	no		1.	2. 0	0	2. Don't know	1.
456	1. Adult (18 years & above age)	5. Negative	negative			59	55-64	26-64	Male	Karachi South	0	illitrate	No	no		No	no							No	no	No	no	No	no	No	no	Yes	yes	No	no	No	no	Yes	yes	Yes	yes	Yes	yes		1.	2. 0	0	3. No	1.
457	1. Adult (18 years & above age)	5. Negative	negative			55	55-64	26-64	Female	Karachi South	0	illitrate	No	no		Yes	yes	Last 12 months	last 12 months	Negative	negative			No	no	No	no	No	no	No	no	Yes	yes	No	no	No	no	Yes	yes	Yes	yes	No	no		1.	2. 0	0	3. No	1.
458	1. Adult (18 years & above age)	5. Negative	negative			22	18-24	18-24	Female	Karachi South	14	secondary or higher	No	no		No	no							No	no	No	no	No	no	No	no	No	no	No	no	No	no	No	no	Yes	yes	No	no		1.	8. 14	14	3. No	1.
459	1. Adult (18 years & above age)	5. Negative	negative			50	45-54	26-64	Male	Karachi South	8	primary	No	no		No	no							No	no	No	no	No	no	No	no	No	no	No	no	No	no	Yes	yes	Yes	yes	Yes	yes		1.	16. 8	8	3. No	1.
461	1. Adult (18 years & above age)	5. Negative	negative			30	25-34	26-64	Male	Karachi South	10	secondary or higher	No	no		No	no							No	no	No	no	No	no	No	no	Yes	yes	No	no	No	no	Yes	yes	No	no	Yes	yes		1.	4. 10	10	3. No	1.
462	1. Adult (18 years & above age)	5. Negative	negative			37	35-44	26-64	Male	Karachi South	8	primary	No	no		No	no							No	no	No	no	No	no	No	no	No	no	No	no	No	no	No	no	No	no	No	no		1.	16. 8	8	3. No	1.
463	1. Adult (18 years & above age)	5. Negative	negative			27	25-34	26-64	Male	Karachi South	8	primary	No	no		No	no							No	no	No	no	No	no	No	no	No	no	No	no	No	no	No	no	No	no	Yes	yes		1.	16. 8	8	3. No	1.
464	1. Adult (18 years & above age)	5. Negative	negative			44	35-44	26-64	Male	Karachi South	5	primary	No	no		No	no							No	no	No	no	No	no	No	no	Yes	yes	No	no	No	no	Yes	yes	Yes	yes	Yes	yes		1.	13. 5	5	3. No	1.
465	1. Adult (18 years & above age)	1. Anti HCV +ve	posetive	Detected	detected	41	35-44	26-64	Female	Karachi South	0	illitrate	No	no		No	no							No	no	Yes	yes	No	no	No	no	Yes	yes	No	no	No	no	Yes	yes	Yes	yes	No	no	2017	2. Detected	2. 0	0	3. No	1.
466	1. Adult (18 years & above age)	5. Negative	negative			22	18-24	18-24	Female	Karachi South	5	primary	No	no		No	no							No	no	No	no	No	no	No	no	No	no	No	no	No	no	No	no	Yes	yes	No	no		1.	13. 5	5	3. No	1.
469	1. Adult (18 years & above age)	5. Negative	negative			40	35-44	26-64	Female	Karachi South	14	secondary or higher	No	no		No	no							No	no	No	no	Yes	yes	No	no	Yes	yes	No	no	No	no	Yes	yes	Yes	yes	No	no		1.	8. 14	14	3. No	1.
470	1. Adult (18 years & above age)	1. Anti HCV +ve	posetive	Not detected	not detected	61	55-64	26-64	Female	Karachi South	0	illitrate	No	no		Yes	yes	1-5 years	1-5 years	Positive	posetive	Yes	yes	No	no	No	no	Yes	yes	No	no	Yes	yes	No	no	No	no	Yes	yes	Yes	yes	No	no		5. Not detected	2. 0	0	3. No	1.
471	1. Adult (18 years & above age)	5. Negative	negative			35	35-44	26-64	Male	Karachi South	8	primary	No	no		No	no							No	no	No	no	No	no	No	no	No	no	Yes	yes	No	no	Yes	yes	No	no	Yes	yes		1.	16. 8	8	3. No	1.
472	1. Adult (18 years & above age)	5. Negative	negative			32	25-34	26-64	Female	Karachi South	0	illitrate	No	no		No	no							No	no	No	no	No	no	No	no	No	no	No	no	No	no	Yes	yes	Yes	yes	No	no		1.	2. 0	0	3. No	1.
474	1. Adult (18 years & above age)	5. Negative	negative			34	25-34	26-64	Female	Karachi South	10	secondary or higher	No	no		Yes	yes	1-5 years	1-5 years	Negative	negative			No	no	No	no	No	no	No	no	No	no	No	no	No	no	Yes	yes	Yes	yes	No	no		1.	4. 10	10	3. No	1.
475	1. Adult (18 years & above age)	5. Negative	negative			43	35-44	26-64	Male	Karachi South	12	secondary or higher	No	no		No	no							No	no	No	no	No	no	No	no	No	no	No	no	No	no	Yes	yes	Yes	yes	Yes	yes		1.	6. 12	12	3. No	1.
476	1. Adult (18 years & above age)	5. Negative	negative			39	35-44	26-64	Female	Karachi South	0	illitrate	No	no		No	no							No	no	No	no	No	no	No	no	No	no	No	no	No	no	Yes	yes	Yes	yes	No	no		1.	2. 0	0	3. No	1.
477	1. Adult (18 years & above age)	5. Negative	negative			36	35-44	26-64	Male	Karachi South	12	secondary or higher	No	no		Yes	yes	Last 12 months	last 12 months	Negative	negative			No	no	No	no	Yes	yes	No	no	No	no	No	no	No	no	Yes	yes	Yes	yes	Yes	yes		1.	6. 12	12	3. No	1.
480	1. Adult (18 years & above age)	5. Negative	negative			51	45-54	26-64	Male	Karachi South	12	secondary or higher	No	no		No	no							No	no	No	no	No	no	No	no	No	no	No	no	No	no	No	no	No	no	Yes	yes		1.	6. 12	12	3. No	1.
481	1. Adult (18 years & above age)	5. Negative	negative			52	45-54	26-64	Female	Karachi South	10	secondary or higher	No	no		Don't know	don't know							No	no	Yes	yes	No	no	No	no	No	no	No	no	No	no	Yes	yes	No	no	No	no	2004	1.	4. 10	10	3. No	1.
482	1. Adult (18 years & above age)	5. Negative	negative			19	18-24	18-24	Female	Karachi South	12	secondary or higher	No	no		No	no							No	no	No	no	No	no	No	no	No	no	No	no	No	no	No	no	Yes	yes	No	no		1.	6. 12	12	3. No	1.
483	1. Adult (18 years & above age)	5. Negative	negative			18	18-24	18-24	Female	Karachi South	12	secondary or higher	No	no		No	no							No	no	No	no	No	no	No	no	No	no	No	no	No	no	No	no	No	no	No	no		1.	6. 12	12	3. No	1.
484	1. Adult (18 years & above age)	5. Negative	negative			46	45-54	26-64	Male	Karachi South	12	secondary or higher	No	no		Yes	yes	1-5 years	1-5 years	Negative	negative			No	no	No	no	No	no	No	no	Yes	yes	No	no	No	no	No	no	Yes	yes	Yes	yes		1.	6. 12	12	3. No	1.
485	1. Adult (18 years & above age)	5. Negative	negative			43	35-44	26-64	Female	Karachi South	14	secondary or higher	No	no		No	no							No	no	No	no	No	no	No	no	Yes	yes	No	no	No	no	Yes	yes	Yes	yes	No	no		1.	8. 14	14	3. No	1.
486	1. Adult (18 years & above age)	5. Negative	negative			19	18-24	18-24	Female	Karachi South	12	secondary or higher	No	no		Yes	yes	Last 12 months	last 12 months	Negative	negative			No	no	No	no	No	no	No	no	No	no	No	no	No	no	No	no	Yes	yes	No	no		1.	6. 12	12	3. No	1.
487	1. Adult (18 years & above age)	5. Negative	negative			20	18-24	18-24	Female	Karachi South	5	primary	No	no		No	no							No	no	No	no	No	no	No	no	No	no	No	no	No	no	Yes	yes	Yes	yes	No	no		1.	13. 5	5	3. No	1.
488	1. Adult (18 years & above age)	5. Negative	negative			55	55-64	26-64	Male	Karachi South	12	secondary or higher	No	no		No	no							No	no	No	no	No	no	No	no	No	no	No	no	No	no	No	no	No	no	No	no		1.	6. 12	12	3. No	1.
489	1. Adult (18 years & above age)	5. Negative	negative			45	45-54	26-64	Female	Karachi South	0	illitrate	No	no		No	no							No	no	No	no	No	no	No	no	Yes	yes	No	no	No	no	Yes	yes	Yes	yes	No	no		1.	2. 0	0	3. No	1.
490	1. Adult (18 years & above age)	5. Negative	negative			19	18-24	18-24	Male	Karachi South	10	secondary or higher	No	no		No	no							No	no	No	no	No	no	No	no	No	no	No	no	No	no	No	no	No	no	Yes	yes		1.	4. 10	10	3. No	1.
491	1. Adult (18 years & above age)	5. Negative	negative			18	18-24	18-24	Male	Karachi South	10	secondary or higher	No	no		No	no							No	no	No	no	No	no	No	no	No	no	No	no	No	no	No	no	Yes	yes	No	no		1.	4. 10	10	3. No	1.
492	1. Adult (18 years & above age)	5. Negative	negative			24	18-24	18-24	Female	Karachi South	12	secondary or higher	No	no		No	no							No	no	No	no	No	no	No	no	No	no	No	no	No	no	No	no	Yes	yes	No	no		1.	6. 12	12	3. No	1.
493	1. Adult (18 years & above age)	5. Negative	negative			22	18-24	18-24	Female	Karachi South	12	secondary or higher	No	no		No	no							No	no	No	no	No	no	No	no	No	no	No	no	No	no	No	no	Yes	yes	No	no		1.	6. 12	12	3. No	1.
494	1. Adult (18 years & above age)	5. Negative	negative			20	18-24	18-24	Female	Karachi South	10	secondary or higher	No	no		No	no							No	no	No	no	No	no	No	no	Yes	yes	No	no	No	no	No	no	Yes	yes	No	no		1.	4. 10	10	3. No	1.
495	1. Adult (18 years & above age)	5. Negative	negative			72	65-74	>=65	Male	Karachi South	10	secondary or higher	No	no		No	no							No	no	No	no	No	no	No	no	Yes	yes	No	no	No	no	Yes	yes	Yes	yes	No	no		1.	4. 10	10	3. No	1.
496	1. Adult (18 years & above age)	5. Negative	negative			65	65-74	>=65	Female	Karachi South	0	illitrate	No	no		No	no							No	no	Yes	yes	No	no	No	no	Yes	yes	No	no	No	no	Yes	yes	Yes	yes	No	no	2006	1.	2. 0	0	3. No	1.
497	1. Adult (18 years & above age)	5. Negative	negative			52	45-54	26-64	Female	Karachi South	0	illitrate	No	no		No	no							No	no	No	no	No	no	No	no	No	no	No	no	No	no	Yes	yes	Yes	yes	No	no		1.	2. 0	0	3. No	1.
498	1. Adult (18 years & above age)	5. Negative	negative			35	35-44	26-64	Female	Karachi South	12	secondary or higher	No	no		Yes	yes	Last 12 months	last 12 months	Positive	posetive			No	no	No	no	No	no	No	no	Yes	yes	No	no	No	no	No	no	Yes	yes	No	no		1.	6. 12	12	3. No	1.
499	1. Adult (18 years & above age)	5. Negative	negative			30	25-34	26-64	Female	Karachi South	10	secondary or higher	No	no		No	no							No	no	Yes	yes	No	no	No	no	Yes	yes	No	no	No	no	Yes	yes	Yes	yes	No	no	2015	1.	4. 10	10	3. No	1.
500	1. Adult (18 years & above age)	5. Negative	negative			40	35-44	26-64	Male	Karachi South	10	secondary or higher	No	no		Yes	yes	>5 years	>5 years	Negative	negative			No	no	No	no	No	no	No	no	No	no	No	no	No	no	Yes	yes	Yes	yes	Yes	yes		1.	4. 10	10	3. No	1.
501	1. Adult (18 years & above age)	1. Anti HCV +ve	posetive	Not detected	not detected	65	65-74	>=65	Male	Karachi South	8	primary	No	no		Yes	yes	>5 years	>5 years	Positive	posetive	Yes	yes	No	no	Yes	yes	No	no	No	no	Yes	yes	No	no	No	no	Yes	yes	Yes	yes	Yes	yes	2000	5. Not detected	16. 8	8	3. No	1.
502	1. Adult (18 years & above age)	5. Negative	negative			59	55-64	26-64	Female	Karachi South	0	illitrate	No	no		Yes	yes	>5 years	>5 years	Negative	negative			No	no	No	no	No	no	No	no	Yes	yes	No	no	No	no	Yes	yes	Yes	yes	No	no		1.	2. 0	0	3. No	1.
504	1. Adult (18 years & above age)	5. Negative	negative			36	35-44	26-64	Female	Karachi South	5	primary	No	no		No	no							No	no	No	no	No	no	No	no	Yes	yes	No	no	No	no	Yes	yes	No	no	No	no		1.	13. 5	5	3. No	1.
505	1. Adult (18 years & above age)	5. Negative	negative			35	35-44	26-64	Female	Karachi South	5	primary	No	no		Yes	yes	1-5 years	1-5 years	Negative	negative			No	no	No	no	No	no	No	no	No	no	No	no	No	no	Yes	yes	Yes	yes	No	no		1.	13. 5	5	3. No	1.
506	1. Adult (18 years & above age)	5. Negative	negative			40	35-44	26-64	Female	Karachi South	5	primary	No	no		No	no							No	no	No	no	No	no	No	no	Yes	yes	No	no	No	no	No	no	Yes	yes	No	no		1.	13. 5	5	3. No	1.
507	1. Adult (18 years & above age)	5. Negative	negative			35	35-44	26-64	Male	Karachi South	10	secondary or higher	No	no		No	no							No	no	No	no	Yes	yes	No	no	No	no	No	no	No	no	No	no	Yes	yes	Yes	yes		1.	4. 10	10	3. No	1.
508	1. Adult (18 years & above age)	5. Negative	negative			57	55-64	26-64	Male	Karachi South	0	illitrate	No	no		Yes	yes	>5 years	>5 years	Negative	negative			No	no	No	no	Yes	yes	No	no	Yes	yes	No	no	No	no	No	no	Yes	yes	Yes	yes		1.	2. 0	0	3. No	1.
510	1. Adult (18 years & above age)	5. Negative	negative			21	18-24	18-24	Male	Karachi South	10	secondary or higher	No	no		No	no							No	no	No	no	Yes	yes	No	no	No	no	No	no	No	no	No	no	No	no	Yes	yes		1.	4. 10	10	3. No	1.
511	1. Adult (18 years & above age)	5. Negative	negative			18	18-24	18-24	Female	Karachi South	10	secondary or higher	No	no		No	no							No	no	No	no	Yes	yes	No	no	No	no	No	no	No	no	No	no	No	no	No	no		1.	4. 10	10	3. No	1.
512	1. Adult (18 years & above age)	5. Negative	negative			30	25-34	26-64	Female	Karachi South	12	secondary or higher	No	no		No	no							No	no	No	no	Yes	yes	No	no	No	no	No	no	No	no	Yes	yes	Yes	yes	No	no		1.	6. 12	12	3. No	1.
513	1. Adult (18 years & above age)	5. Negative	negative			55	55-64	26-64	Male	Karachi South	12	secondary or higher	No	no		No	no							No	no	No	no	No	no	No	no	Yes	yes	No	no	No	no	No	no	Yes	yes	Yes	yes		1.	6. 12	12	3. No	1.
514	1. Adult (18 years & above age)	5. Negative	negative			40	35-44	26-64	Female	Karachi South	12	secondary or higher	No	no		No	no							No	no	No	no	No	no	No	no	Yes	yes	No	no	No	no	Yes	yes	Yes	yes	No	no		1.	6. 12	12	3. No	1.
515	1. Adult (18 years & above age)	5. Negative	negative			50	45-54	26-64	Male	Karachi South	14	secondary or higher	No	no		No	no							No	no	No	no	No	no	No	no	Yes	yes	No	no	No	no	No	no	No	no	No	no		1.	8. 14	14	3. No	1.
516	1. Adult (18 years & above age)	5. Negative	negative			32	25-34	26-64	Female	Karachi South	12	secondary or higher	Yes	yes	123	No	no							No	no	No	no	No	no	No	no	No	no	No	no	No	no	Yes	yes	No	no	No	no		1.	6. 12	12	4. Yes	4. 123
517	1. Adult (18 years & above age)	5. Negative	negative			32	25-34	26-64	Male	Karachi South	12	secondary or higher	No	no		No	no							No	no	No	no	No	no	No	no	No	no	No	no	No	no	No	no	No	no	Yes	yes		1.	6. 12	12	3. No	1.
518	1. Adult (18 years & above age)	5. Negative	negative			61	55-64	26-64	Male	Karachi South	8	primary	No	no		No	no							No	no	No	no	No	no	No	no	No	no	No	no	No	no	Yes	yes	Yes	yes	No	no		1.	16. 8	8	3. No	1.
519	1. Adult (18 years & above age)	5. Negative	negative			23	18-24	18-24	Female	Karachi South	10	secondary or higher	No	no		No	no							No	no	No	no	No	no	No	no	No	no	No	no	No	no	No	no	No	no	No	no		1.	4. 10	10	3. No	1.
520	1. Adult (18 years & above age)	5. Negative	negative			26	25-34	26-64	Female	Karachi South	12	secondary or higher	No	no		No	no							No	no	No	no	No	no	No	no	No	no	No	no	No	no	No	no	Yes	yes	No	no		1.	6. 12	12	3. No	1.
521	1. Adult (18 years & above age)	5. Negative	negative			38	35-44	26-64	Male	Karachi South	10	secondary or higher	No	no		No	no							No	no	No	no	No	no	No	no	No	no	No	no	No	no	No	no	Yes	yes	Yes	yes		1.	4. 10	10	3. No	1.
522	1. Adult (18 years & above age)	5. Negative	negative			30	25-34	26-64	Female	Karachi South	10	secondary or higher	No	no		No	no							No	no	No	no	No	no	No	no	No	no	No	no	No	no	No	no	Yes	yes	No	no		1.	4. 10	10	3. No	1.
523	1. Adult (18 years & above age)	5. Negative	negative			39	35-44	26-64	Male	Karachi South	10	secondary or higher	No	no		Yes	yes	1-5 years	1-5 years	Negative	negative			No	no	No	no	No	no	No	no	Yes	yes	No	no	No	no	Yes	yes	Yes	yes	Yes	yes		1.	4. 10	10	3. No	1.
524	1. Adult (18 years & above age)	5. Negative	negative			34	25-34	26-64	Female	Karachi South	12	secondary or higher	No	no		Yes	yes	>5 years	>5 years	Negative	negative			No	no	Yes	yes	No	no	No	no	Yes	yes	No	no	No	no	Yes	yes	Yes	yes	No	no	2000	1.	6. 12	12	3. No	1.
525	1. Adult (18 years & above age)	5. Negative	negative			56	55-64	26-64	Male	Karachi South	8	primary	No	no		No	no							No	no	No	no	No	no	Yes	yes	No	no	No	no	No	no	Yes	yes	Yes	yes	Yes	yes		1.	16. 8	8	3. No	1.
526	1. Adult (18 years & above age)	5. Negative	negative			40	35-44	26-64	Female	Karachi South	10	secondary or higher	Don't know			No	no							No	no	No	no	No	no	No	no	Yes	yes	No	no	No	no	Yes	yes	Yes	yes	No	no		1.	4. 10	10	2. Don't know	1.
529	1. Adult (18 years & above age)	5. Negative	negative			74	65-74	>=65	Female	Karachi South	0	illitrate	No	no		No	no							No	no	No	no	No	no	No	no	Yes	yes	No	no	No	no	Yes	yes	Yes	yes	No	no		1.	2. 0	0	3. No	1.
530	1. Adult (18 years & above age)	5. Negative	negative			78	75 & above	>=65	Female	Karachi South	0	illitrate	No	no		No	no							No	no	No	no	No	no	No	no	Yes	yes	No	no	No	no	Yes	yes	Yes	yes	No	no		1.	2. 0	0	3. No	1.
532	1. Adult (18 years & above age)	5. Negative	negative			46	45-54	26-64	Female	Karachi South	0	illitrate	Don't know			Don't know	don't know							No	no	No	no	No	no	No	no	Yes	yes	No	no	No	no	Yes	yes	Yes	yes	No	no		1.	2. 0	0	2. Don't know	1.
533	1. Adult (18 years & above age)	5. Negative	negative			22	18-24	18-24	Female	Karachi South	10	secondary or higher	Don't know			Yes	yes	Last 12 months	last 12 months	Negative	negative			No	no	Yes	yes	No	no	No	no	No	no	No	no	No	no	Yes	yes	Yes	yes	No	no	2017	1.	4. 10	10	2. Don't know	1.
534	1. Adult (18 years & above age)	5. Negative	negative			23	18-24	18-24	Male	Karachi South	10	secondary or higher	Don't know			Don't know	don't know							No	no	No	no	No	no	Yes	yes	No	no	No	no	No	no	No	no	No	no	Yes	yes		1.	4. 10	10	2. Don't know	1.
535	1. Adult (18 years & above age)	5. Negative	negative			19	18-24	18-24	Male	Karachi South	0	illitrate	No	no		No	no							No	no	No	no	No	no	Yes	yes	No	no	No	no	No	no	Yes	yes	Yes	yes	Yes	yes		1.	2. 0	0	3. No	1.
536	1. Adult (18 years & above age)	1. Anti HCV +ve	posetive	Not detected	not detected	47	45-54	26-64	Male	Karachi South	12	secondary or higher	No	no		Yes	yes	>5 years	>5 years	Positive	posetive	Yes	yes	No	no	No	no	Yes	yes	No	no	No	no	No	no	No	no	Yes	yes	Yes	yes	Yes	yes		5. Not detected	6. 12	12	3. No	1.
537	1. Adult (18 years & above age)	1. Anti HCV +ve	posetive	Detected	detected	45	45-54	26-64	Female	Karachi South	0	illitrate	No	no		Yes	yes	>5 years	>5 years	Positive	posetive	Yes	yes	No	no	No	no	Yes	yes	No	no	No	no	No	no	No	no	Yes	yes	Yes	yes	No	no		2. Detected	2. 0	0	3. No	1.
538	1. Adult (18 years & above age)	5. Negative	negative			19	18-24	18-24	Male	Karachi South	10	secondary or higher	No	no		No	no							No	no	No	no	Yes	yes	Yes	yes	Yes	yes	No	no	No	no	Yes	yes	Yes	yes	Yes	yes		1.	4. 10	10	3. No	1.
540	1. Adult (18 years & above age)	5. Negative	negative			42	35-44	26-64	Male	Karachi South	5	primary	No	no		No	no							No	no	No	no	Yes	yes	No	no	No	no	No	no	No	no	No	no	Yes	yes	Yes	yes		1.	13. 5	5	3. No	1.
541	1. Adult (18 years & above age)	5. Negative	negative			73	65-74	>=65	Male	Karachi South	0	illitrate	No	no		No	no							No	no	No	no	Yes	yes	Yes	yes	Yes	yes	No	no	No	no	Yes	yes	Yes	yes	Yes	yes		1.	2. 0	0	3. No	1.
542	1. Adult (18 years & above age)	5. Negative	negative			65	65-74	>=65	Female	Karachi South	0	illitrate	No	no		No	no							No	no	No	no	Yes	yes	No	no	Yes	yes	No	no	No	no	Yes	yes	Yes	yes	No	no		1.	2. 0	0	3. No	1.
543	1. Adult (18 years & above age)	5. Negative	negative			45	45-54	26-64	Female	Karachi South	0	illitrate	No	no		No	no							No	no	No	no	No	no	Yes	yes	Yes	yes	No	no	No	no	Yes	yes	Yes	yes	No	no		1.	2. 0	0	3. No	1.
544	1. Adult (18 years & above age)	5. Negative	negative			23	18-24	18-24	Female	Karachi South	10	secondary or higher	No	no		No	no							No	no	No	no	No	no	No	no	No	no	No	no	No	no	No	no	Yes	yes	No	no		1.	4. 10	10	3. No	1.
545	1. Adult (18 years & above age)	5. Negative	negative			20	18-24	18-24	Female	Karachi South	0	illitrate	No	no		No	no							No	no	No	no	No	no	No	no	Yes	yes	No	no	No	no	No	no	Yes	yes	No	no		1.	2. 0	0	3. No	1.
546	1. Adult (18 years & above age)	5. Negative	negative			84	75 & above	>=65	Male	Karachi South	10	secondary or higher	No	no		No	no							No	no	No	no	No	no	Yes	yes	Yes	yes	No	no	No	no	Yes	yes	Yes	yes	Yes	yes		1.	4. 10	10	3. No	1.
547	1. Adult (18 years & above age)	5. Negative	negative			30	25-34	26-64	Female	Karachi South	0	illitrate	No	no		No	no							No	no	No	no	No	no	No	no	No	no	No	no	No	no	Yes	yes	Yes	yes	No	no		1.	2. 0	0	3. No	1.
548	1. Adult (18 years & above age)	5. Negative	negative			23	18-24	18-24	Female	Karachi South	8	primary	No	no		No	no							No	no	No	no	No	no	No	no	No	no	No	no	No	no	No	no	Yes	yes	No	no		1.	16. 8	8	3. No	1.
549	1. Adult (18 years & above age)	5. Negative	negative			21	18-24	18-24	Female	Karachi South	10	secondary or higher	No	no		No	no							No	no	No	no	No	no	No	no	No	no	No	no	No	no	No	no	Yes	yes	No	no		1.	4. 10	10	3. No	1.
551	1. Adult (18 years & above age)	5. Negative	negative			60	55-64	26-64	Female	Karachi South	0	illitrate	No	no		No	no							No	no	No	no	No	no	No	no	Yes	yes	No	no	No	no	No	no	Yes	yes	No	no		1.	2. 0	0	3. No	1.
552	1. Adult (18 years & above age)	5. Negative	negative			32	25-34	26-64	Female	Karachi South	10	secondary or higher	No	no		No	no							No	no	No	no	No	no	No	no	No	no	No	no	No	no	No	no	Yes	yes	No	no		1.	4. 10	10	3. No	1.
553	1. Adult (18 years & above age)	5. Negative	negative			58	55-64	26-64	Male	Karachi South	8	primary	No	no		No	no							No	no	No	no	No	no	No	no	Yes	yes	No	no	No	no	Yes	yes	Yes	yes	Yes	yes		1.	16. 8	8	3. No	1.
554	1. Adult (18 years & above age)	5. Negative	negative			48	45-54	26-64	Female	Karachi South	0	illitrate	No	no		No	no							No	no	No	no	No	no	No	no	No	no	No	no	No	no	No	no	Yes	yes	No	no		1.	2. 0	0	3. No	1.
556	1. Adult (18 years & above age)	5. Negative	negative			52	45-54	26-64	Male	Karachi South	8	primary	No	no		No	no							No	no	No	no	No	no	No	no	Yes	yes	No	no	No	no	No	no	Yes	yes	Yes	yes		1.	16. 8	8	3. No	1.
557	1. Adult (18 years & above age)	5. Negative	negative			23	18-24	18-24	Male	Karachi South	8	primary	No	no		No	no							No	no	No	no	No	no	No	no	No	no	No	no	No	no	No	no	Yes	yes	Yes	yes		1.	16. 8	8	3. No	1.
558	1. Adult (18 years & above age)	5. Negative	negative			21	18-24	18-24	Female	Karachi South	8	primary	No	no		No	no							No	no	No	no	No	no	No	no	No	no	No	no	No	no	Yes	yes	Yes	yes	No	no		1.	16. 8	8	3. No	1.
560	1. Adult (18 years & above age)	5. Negative	negative			51	45-54	26-64	Female	Karachi South	0	illitrate	No	no		No	no							No	no	No	no	No	no	No	no	Yes	yes	No	no	No	no	Yes	yes	Yes	yes	No	no		1.	2. 0	0	3. No	1.
561	1. Adult (18 years & above age)	5. Negative	negative			27	25-34	26-64	Male	Karachi South	14	secondary or higher	No	no		No	no							No	no	No	no	No	no	No	no	No	no	No	no	No	no	No	no	No	no	No	no		1.	8. 14	14	3. No	1.
562	1. Adult (18 years & above age)	5. Negative	negative			57	55-64	26-64	Male	Karachi South	5	primary	No	no		No	no							No	no	No	no	No	no	No	no	No	no	No	no	No	no	Yes	yes	Yes	yes	No	no		1.	13. 5	5	3. No	1.
563	1. Adult (18 years & above age)	5. Negative	negative			28	25-34	26-64	Male	Karachi South	12	secondary or higher	No	no		No	no							No	no	No	no	No	no	No	no	No	no	No	no	No	no	No	no	No	no	Yes	yes		1.	6. 12	12	3. No	1.
564	1. Adult (18 years & above age)	5. Negative	negative			25	25-34	26-64	Female	Karachi South	12	secondary or higher	No	no		No	no							No	no	No	no	No	no	No	no	No	no	No	no	No	no	No	no	Yes	yes	No	no		1.	6. 12	12	3. No	1.
565	1. Adult (18 years & above age)	5. Negative	negative			59	55-64	26-64	Male	Karachi South	0	illitrate	No	no		No	no							No	no	No	no	No	no	No	no	No	no	No	no	No	no	Yes	yes	Yes	yes	Yes	yes		1.	2. 0	0	3. No	1.
566	1. Adult (18 years & above age)	5. Negative	negative			46	45-54	26-64	Female	Karachi South	0	illitrate	No	no		No	no							No	no	No	no	No	no	No	no	No	no	No	no	No	no	No	no	No	no	No	no		1.	2. 0	0	3. No	1.
568	1. Adult (18 years & above age)	5. Negative	negative			22	18-24	18-24	Female	Karachi South	12	secondary or higher	No	no		No	no							No	no	No	no	No	no	No	no	No	no	No	no	No	no	No	no	Yes	yes	No	no		1.	6. 12	12	3. No	1.
569	1. Adult (18 years & above age)	5. Negative	negative			45	45-54	26-64	Male	Karachi South	8	primary	No	no		No	no							No	no	No	no	No	no	No	no	No	no	No	no	No	no	No	no	Yes	yes	Yes	yes		1.	16. 8	8	3. No	1.
570	1. Adult (18 years & above age)	5. Negative	negative			35	35-44	26-64	Female	Karachi South	5	primary	No	no		No	no							No	no	Yes	yes	No	no	No	no	No	no	No	no	No	no	Yes	yes	Yes	yes	No	no	2004	1.	13. 5	5	3. No	1.
571	1. Adult (18 years & above age)	5. Negative	negative			32	25-34	26-64	Male	Karachi South	10	secondary or higher	No	no		No	no							No	no	No	no	No	no	No	no	No	no	No	no	No	no	No	no	Yes	yes	Yes	yes		1.	4. 10	10	3. No	1.
572	1. Adult (18 years & above age)	5. Negative	negative			30	25-34	26-64	Female	Karachi South	0	illitrate	No	no		No	no							No	no	No	no	No	no	No	no	No	no	No	no	No	no	Yes	yes	Yes	yes	No	no		1.	2. 0	0	3. No	1.
573	1. Adult (18 years & above age)	5. Negative	negative			70	65-74	>=65	Female	Karachi South	0	illitrate	No	no		No	no							No	no	Yes	yes	No	no	No	no	No	no	No	no	No	no	Yes	yes	No	no	No	no	1987	1.	2. 0	0	3. No	1.
574	1. Adult (18 years & above age)	5. Negative	negative			37	35-44	26-64	Male	Karachi South	0	illitrate	No	no		No	no							No	no	No	no	No	no	Yes	yes	No	no	No	no	No	no	No	no	Yes	yes	Yes	yes		1.	2. 0	0	3. No	1.
575	1. Adult (18 years & above age)	5. Negative	negative			28	25-34	26-64	Female	Karachi South	0	illitrate	No	no		No	no							No	no	Yes	yes	No	no	Yes	yes	No	no	No	no	No	no	Yes	yes	Yes	yes	No	no	2015	1.	2. 0	0	3. No	1.
576	1. Adult (18 years & above age)	5. Negative	negative			38	35-44	26-64	Male	Karachi South	8	primary	No	no		No	no							No	no	No	no	No	no	Yes	yes	No	no	No	no	No	no	No	no	No	no	Yes	yes		1.	16. 8	8	3. No	1.
577	1. Adult (18 years & above age)	5. Negative	negative			36	35-44	26-64	Female	Karachi South	0	illitrate	No	no		No	no							No	no	No	no	No	no	No	no	No	no	No	no	No	no	Yes	yes	Yes	yes	No	no		1.	2. 0	0	3. No	1.
578	1. Adult (18 years & above age)	5. Negative	negative			49	45-54	26-64	Male	Karachi South	10	secondary or higher	No	no		Yes	yes	>5 years	>5 years	Negative	negative			No	no	No	no	No	no	No	no	Yes	yes	No	no	No	no	Yes	yes	Yes	yes	Yes	yes		1.	4. 10	10	3. No	1.
579	1. Adult (18 years & above age)	5. Negative	negative			68	65-74	>=65	Female	Karachi South	0	illitrate	No	no		No	no							No	no	No	no	No	no	Yes	yes	Yes	yes	No	no	No	no	No	no	Yes	yes	No	no		1.	2. 0	0	3. No	1.
580	1. Adult (18 years & above age)	5. Negative	negative			44	35-44	26-64	Male	Karachi South	10	secondary or higher	No	no		No	no							No	no	Yes	yes	No	no	Yes	yes	Yes	yes	No	no	No	no	No	no	Yes	yes	Yes	yes		1.	4. 10	10	3. No	1.
581	1. Adult (18 years & above age)	5. Negative	negative			35	35-44	26-64	Female	Karachi South	0	illitrate	No	no		No	no							No	no	No	no	No	no	Yes	yes	No	no	No	no	No	no	Yes	yes	Yes	yes	No	no		1.	2. 0	0	3. No	1.
582	1. Adult (18 years & above age)	5. Negative	negative			19	18-24	18-24	Male	Karachi South	10	secondary or higher	No	no		No	no							No	no	No	no	No	no	Yes	yes	No	no	No	no	No	no	No	no	Yes	yes	Yes	yes		1.	4. 10	10	3. No	1.
583	1. Adult (18 years & above age)	5. Negative	negative			67	65-74	>=65	Female	Karachi South	0	illitrate	No	no		No	no							No	no	No	no	No	no	Yes	yes	No	no	No	no	No	no	Yes	yes	Yes	yes	No	no		1.	2. 0	0	3. No	1.
584	1. Adult (18 years & above age)	5. Negative	negative			34	25-34	26-64	Male	Karachi South	8	primary	No	no		No	no							No	no	No	no	No	no	No	no	No	no	No	no	No	no	No	no	No	no	Yes	yes		1.	16. 8	8	3. No	1.
585	1. Adult (18 years & above age)	5. Negative	negative			38	35-44	26-64	Female	Karachi South	8	primary	No	no		No	no							No	no	No	no	No	no	No	no	No	no	No	no	No	no	Yes	yes	Yes	yes	No	no		1.	16. 8	8	3. No	1.
586	1. Adult (18 years & above age)	5. Negative	negative			35	35-44	26-64	Male	Karachi South	8	primary	No	no		No	no							No	no	No	no	No	no	No	no	No	no	No	no	No	no	No	no	Yes	yes	Yes	yes		1.	16. 8	8	3. No	1.
587	1. Adult (18 years & above age)	5. Negative	negative			34	25-34	26-64	Male	Karachi South	10	secondary or higher	No	no		No	no							No	no	No	no	No	no	No	no	No	no	No	no	No	no	No	no	Yes	yes	Yes	yes		1.	4. 10	10	3. No	1.
588	1. Adult (18 years & above age)	5. Negative	negative			20	18-24	18-24	Male	Karachi West	0	illitrate	No	no		No	no							No	no	No	no	No	no	No	no	No	no	No	no	No	no	No	no	Yes	yes	Yes	yes		1.	2. 0	0	3. No	1.
589	1. Adult (18 years & above age)	5. Negative	negative			30	25-34	26-64	Male	Karachi West	12	secondary or higher	No	no		Yes	yes	1-5 years	1-5 years	Negative	negative			No	no	No	no	No	no	No	no	No	no	No	no	No	no	No	no	Yes	yes	Yes	yes		1.	6. 12	12	3. No	1.
590	1. Adult (18 years & above age)	5. Negative	negative			25	25-34	26-64	Female	Karachi West	10	secondary or higher	No	no		Don't know	don't know							No	no	No	no	No	no	No	no	No	no	No	no	No	no	No	no	Yes	yes	No	no		1.	4. 10	10	3. No	1.
591	1. Adult (18 years & above age)	5. Negative	negative			39	35-44	26-64	Male	Karachi West	10	secondary or higher	No	no		No	no							No	no	No	no	No	no	No	no	No	no	No	no	No	no	No	no	No	no	Yes	yes		1.	4. 10	10	3. No	1.
592	1. Adult (18 years & above age)	5. Negative	negative			30	25-34	26-64	Female	Karachi West	0	illitrate	No	no		No	no							No	no	No	no	No	no	No	no	No	no	No	no	No	no	No	no	No	no	No	no		1.	2. 0	0	3. No	1.
593	1. Adult (18 years & above age)	5. Negative	negative			20	18-24	18-24	Female	Karachi West	5	primary	No	no		Don't know	don't know							No	no	No	no	No	no	No	no	No	no	No	no	No	no	No	no	No	no	No	no		1.	13. 5	5	3. No	1.
594	1. Adult (18 years & above age)	5. Negative	negative			27	25-34	26-64	Female	Karachi West	0	illitrate	No	no		Don't know	don't know							No	no	No	no	No	no	No	no	Yes	yes	No	no	No	no	Yes	yes	Yes	yes	No	no		1.	2. 0	0	3. No	1.
595	1. Adult (18 years & above age)	5. Negative	negative			71	65-74	>=65	Female	Karachi West	0	illitrate	Don't know			Don't know	don't know							No	no	Yes	yes	No	no	No	no	Yes	yes	No	no	No	no	Yes	yes	Yes	yes	No	no	2017	1.	2. 0	0	2. Don't know	1.
596	1. Adult (18 years & above age)	5. Negative	negative			45	45-54	26-64	Male	Karachi West	14	secondary or higher	No	no		Don't know	don't know							No	no	No	no	No	no	No	no	Yes	yes	No	no	No	no	No	no	No	no	Yes	yes		1.	8. 14	14	3. No	1.
598	1. Adult (18 years & above age)	5. Negative	negative			30	25-34	26-64	Male	Karachi West	0	illitrate	No	no		Yes	yes	1-5 years	1-5 years	Negative	negative			No	no	No	no	No	no	No	no	No	no	No	no	No	no	No	no	Yes	yes	Yes	yes		1.	2. 0	0	3. No	1.
599	1. Adult (18 years & above age)	5. Negative	negative			28	25-34	26-64	Female	Karachi West	0	illitrate	No	no		No	no							No	no	No	no	No	no	No	no	Yes	yes	No	no	No	no	No	no	Yes	yes	No	no		1.	2. 0	0	3. No	1.
600	1. Adult (18 years & above age)	5. Negative	negative			32	25-34	26-64	Male	Karachi West	0	illitrate	No	no		No	no							No	no	Don't know		No	no	Yes	yes	No	no	No	no	No	no	Yes	yes	Yes	yes	Yes	yes		1.	2. 0	0	3. No	1.
601	1. Adult (18 years & above age)	1. Anti HCV +ve	posetive	Detected	detected	55	55-64	26-64	Female	Karachi West	0	illitrate	No	no		No	no							No	no	No	no	No	no	No	no	No	no	No	no	No	no	No	no	Yes	yes	No	no		2. Detected	2. 0	0	3. No	1.
602	1. Adult (18 years & above age)	5. Negative	negative			28	25-34	26-64	Female	Karachi West	0	illitrate	No	no		No	no							No	no	Yes	yes	No	no	No	no	Yes	yes	No	no	No	no	No	no	Yes	yes	No	no	2016	1.	2. 0	0	3. No	1.
603	1. Adult (18 years & above age)	5. Negative	negative			18	18-24	18-24	Female	Karachi West	8	primary	Don't know			No	no							No	no	No	no	No	no	No	no	No	no	No	no	No	no	Yes	yes	Yes	yes	No	no		1.	16. 8	8	2. Don't know	1.
606	1. Adult (18 years & above age)	5. Negative	negative			32	25-34	26-64	Male	Karachi West	10	secondary or higher	No	no		Yes	yes	1-5 years	1-5 years	Negative	negative			No	no	No	no	No	no	Yes	yes	No	no	No	no	No	no	No	no	Yes	yes	Yes	yes		1.	4. 10	10	3. No	1.
607	1. Adult (18 years & above age)	5. Negative	negative			32	25-34	26-64	Female	Karachi West	0	illitrate	No	no		Yes	yes	1-5 years	1-5 years	Negative	negative			No	no	No	no	No	no	Yes	yes	No	no	No	no	No	no	Yes	yes	Yes	yes	No	no		1.	2. 0	0	3. No	1.
608	1. Adult (18 years & above age)	5. Negative	negative			85	75 & above	>=65	Female	Karachi West	0	illitrate	No	no		Yes	yes	1-5 years	1-5 years	Negative	negative			No	no	Yes	yes	No	no	Yes	yes	Yes	yes	No	no	No	no	Yes	yes	Yes	yes	No	no	2015	1.	2. 0	0	3. No	1.
609	1. Adult (18 years & above age)	5. Negative	negative			55	55-64	26-64	Female	Karachi West	0	illitrate	No	no		Yes	yes	>5 years	>5 years	Negative	negative			No	no	Yes	yes	No	no	Yes	yes	Yes	yes	No	no	No	no	Yes	yes	Yes	yes	No	no	1987	1.	2. 0	0	3. No	1.
610	1. Adult (18 years & above age)	5. Negative	negative			65	65-74	>=65	Male	Karachi West	0	illitrate	No	no		No	no							No	no	No	no	No	no	No	no	Yes	yes	No	no	No	no	No	no	Yes	yes	Yes	yes		1.	2. 0	0	3. No	1.
611	1. Adult (18 years & above age)	5. Negative	negative			33	25-34	26-64	Female	Karachi West	0	illitrate	No	no		No	no							No	no	No	no	No	no	No	no	No	no	No	no	No	no	No	no	Yes	yes	No	no		1.	2. 0	0	3. No	1.
612	1. Adult (18 years & above age)	5. Negative	negative			61	55-64	26-64	Female	Karachi West	0	illitrate	No	no		No	no							No	no	Yes	yes	No	no	No	no	Yes	yes	No	no	No	no	Yes	yes	Yes	yes	No	no	2010	1.	2. 0	0	3. No	1.
613	1. Adult (18 years & above age)	5. Negative	negative			32	25-34	26-64	Female	Karachi West	0	illitrate	No	no		No	no							No	no	No	no	No	no	No	no	No	no	No	no	No	no	Yes	yes	No	no	No	no		1.	2. 0	0	3. No	1.
615	1. Adult (18 years & above age)	5. Negative	negative			41	35-44	26-64	Female	Karachi West	0	illitrate	No	no		No	no							No	no	No	no	No	no	No	no	No	no	No	no	No	no	Yes	yes	Yes	yes	No	no		1.	2. 0	0	3. No	1.
616	1. Adult (18 years & above age)	1. Anti HCV +ve	posetive	Not detected	not detected	72	65-74	>=65	Male	Karachi West	14	secondary or higher	No	no		Yes	yes	>5 years	>5 years	Positive	posetive	Yes	yes	No	no	No	no	No	no	Yes	yes	Yes	yes	No	no	No	no	Yes	yes	Yes	yes	Yes	yes		5. Not detected	8. 14	14	3. No	1.
617	1. Adult (18 years & above age)	1. Anti HCV +ve	posetive	Detected	detected	25	25-34	26-64	Female	Karachi West	0	illitrate	No	no		Yes	yes	1-5 years	1-5 years	Positive	posetive			No	no	No	no	No	no	Yes	yes	No	no	No	no	No	no	No	no	Yes	yes	No	no		2. Detected	2. 0	0	3. No	1.
618	1. Adult (18 years & above age)	5. Negative	negative			21	18-24	18-24	Male	Karachi West	8	primary	No	no		Yes	yes	1-5 years	1-5 years	Negative	negative			No	no	No	no	No	no	No	no	No	no	No	no	No	no	No	no	Yes	yes	Yes	yes		1.	16. 8	8	3. No	1.
619	1. Adult (18 years & above age)	5. Negative	negative			19	18-24	18-24	Male	Karachi West	10	secondary or higher	No	no		No	no							No	no	No	no	No	no	No	no	No	no	No	no	No	no	No	no	Yes	yes	Yes	yes		1.	4. 10	10	3. No	1.
620	1. Adult (18 years & above age)	5. Negative	negative			32	25-34	26-64	Male	Karachi West	5	primary	No	no		No	no							No	no	No	no	No	no	No	no	No	no	No	no	No	no	No	no	Yes	yes	Yes	yes		1.	13. 5	5	3. No	1.
621	1. Adult (18 years & above age)	5. Negative	negative			45	45-54	26-64	Male	Karachi West	0	illitrate	No	no		No	no							No	no	No	no	No	no	Yes	yes	Yes	yes	No	no	No	no	Yes	yes	Yes	yes	Yes	yes		1.	2. 0	0	3. No	1.
622	1. Adult (18 years & above age)	5. Negative	negative			39	35-44	26-64	Female	Karachi West	8	primary	No	no		Yes	yes	>5 years	>5 years	Don't know	don't know			No	no	Yes	yes	No	no	Yes	yes	Yes	yes	No	no	No	no	Yes	yes	Yes	yes	No	no	2009	1.	16. 8	8	3. No	1.
623	1. Adult (18 years & above age)	5. Negative	negative			42	35-44	26-64	Male	Karachi West	0	illitrate	No	no		No	no							No	no	No	no	No	no	No	no	No	no	No	no	No	no	No	no	Yes	yes	Yes	yes		1.	2. 0	0	3. No	1.
624	1. Adult (18 years & above age)	1. Anti HCV +ve	posetive	Detected	detected	35	35-44	26-64	Female	Karachi West	0	illitrate	No	no		Yes	yes	1-5 years	1-5 years	Positive	posetive	No	no	No	no	Yes	yes	No	no	No	no	No	no	No	no	No	no	Yes	yes	Yes	yes	No	no	2019	2. Detected	2. 0	0	3. No	1.
626	1. Adult (18 years & above age)	5. Negative	negative			45	45-54	26-64	Female	Karachi West	0	illitrate	No	no		Yes	yes	>5 years	>5 years	Negative	negative			No	no	Yes	yes	No	no	No	no	No	no	No	no	Yes	yes	No	no	Yes	yes	No	no		1.	2. 0	0	3. No	1.
627	1. Adult (18 years & above age)	5. Negative	negative			19	18-24	18-24	Female	Karachi West	8	primary	No	no		No	no							No	no	No	no	No	no	No	no	No	no	No	no	No	no	No	no	Yes	yes	No	no		1.	16. 8	8	3. No	1.
628	1. Adult (18 years & above age)	5. Negative	negative			52	45-54	26-64	Male	Karachi West	0	illitrate	No	no		No	no							No	no	No	no	No	no	No	no	No	no	No	no	No	no	No	no	Yes	yes	Yes	yes		1.	2. 0	0	3. No	1.
629	1. Adult (18 years & above age)	5. Negative	negative			40	35-44	26-64	Female	Karachi West	0	illitrate	No	no		No	no							No	no	No	no	No	no	No	no	Yes	yes	No	no	No	no	Yes	yes	Yes	yes	No	no		1.	2. 0	0	3. No	1.
630	1. Adult (18 years & above age)	5. Negative	negative			27	25-34	26-64	Male	Karachi West	10	secondary or higher	No	no		No	no							No	no	No	no	No	no	No	no	No	no	No	no	No	no	No	no	Yes	yes	Yes	yes		1.	4. 10	10	3. No	1.
631	1. Adult (18 years & above age)	5. Negative	negative			20	18-24	18-24	Male	Karachi West	10	secondary or higher	No	no		No	no							No	no	No	no	No	no	No	no	No	no	No	no	No	no	No	no	Yes	yes	Yes	yes		1.	4. 10	10	3. No	1.
632	1. Adult (18 years & above age)	1. Anti HCV +ve	posetive	Not detected	not detected	53	45-54	26-64	Male	Karachi West	0	illitrate	No	no		Yes	yes	1-5 years	1-5 years	Positive	posetive	Yes	yes	No	no	No	no	No	no	No	no	Yes	yes	No	no	No	no	Yes	yes	Yes	yes	Yes	yes		5. Not detected	2. 0	0	3. No	1.
633	1. Adult (18 years & above age)	5. Negative	negative			52	45-54	26-64	Female	Karachi West	0	illitrate	No	no		No	no							No	no	No	no	No	no	No	no	No	no	No	no	No	no	Yes	yes	Yes	yes	No	no		1.	2. 0	0	3. No	1.
635	1. Adult (18 years & above age)	5. Negative	negative			27	25-34	26-64	Male	Karachi West	5	primary	No	no		No	no							No	no	No	no	No	no	No	no	No	no	No	no	No	no	No	no	No	no	Yes	yes		1.	13. 5	5	3. No	1.
636	1. Adult (18 years & above age)	5. Negative	negative			18	18-24	18-24	Female	Karachi West	0	illitrate	No	no		No	no							No	no	No	no	No	no	No	no	No	no	No	no	No	no	No	no	Yes	yes	No	no		1.	2. 0	0	3. No	1.
637	1. Adult (18 years & above age)	5. Negative	negative			19	18-24	18-24	Female	Karachi West	5	primary	No	no		No	no							No	no	No	no	No	no	No	no	No	no	No	no	No	no	No	no	Yes	yes	No	no		1.	13. 5	5	3. No	1.
638	1. Adult (18 years & above age)	5. Negative	negative			25	25-34	26-64	Female	Karachi West	0	illitrate	No	no		No	no							No	no	No	no	No	no	No	no	Yes	yes	No	no	No	no	Yes	yes	Yes	yes	No	no		1.	2. 0	0	3. No	1.
639	1. Adult (18 years & above age)	1. Anti HCV +ve	posetive	Detected	detected	53	45-54	26-64	Male	Karachi West	0	illitrate	No	no		Yes	yes	>5 years	>5 years	Positive	posetive	Yes	yes	No	no	No	no	Yes	yes	No	no	No	no	No	no	No	no	No	no	No	no	Yes	yes		2. Detected	2. 0	0	3. No	1.
640	1. Adult (18 years & above age)	5. Negative	negative			49	45-54	26-64	Female	Karachi West	0	illitrate	No	no		No	no							No	no	Yes	yes	Yes	yes	No	no	Yes	yes	No	no	No	no	Yes	yes	Yes	yes	No	no	2003	1.	2. 0	0	3. No	1.
641	1. Adult (18 years & above age)	5. Negative	negative			29	25-34	26-64	Male	Karachi West	0	illitrate	No	no		Yes	yes	1-5 years	1-5 years	Negative	negative	No	no	No	no	No	no	Yes	yes	No	no	No	no	No	no	No	no	Yes	yes	Yes	yes	Yes	yes		1.	2. 0	0	3. No	1.
642	1. Adult (18 years & above age)	5. Negative	negative			24	18-24	18-24	Female	Karachi West	0	illitrate	No	no		No	no							No	no	No	no	Yes	yes	No	no	No	no	No	no	No	no	No	no	Yes	yes	No	no		1.	2. 0	0	3. No	1.
643	1. Adult (18 years & above age)	5. Negative	negative			20	18-24	18-24	Male	Karachi West	0	illitrate	No	no		No	no							No	no	No	no	Yes	yes	No	no	No	no	No	no	No	no	No	no	Yes	yes	No	no		1.	2. 0	0	3. No	1.
644	1. Adult (18 years & above age)	5. Negative	negative			29	25-34	26-64	Male	Karachi West	0	illitrate	No	no		No	no							No	no	No	no	No	no	No	no	No	no	No	no	No	no	No	no	No	no	Yes	yes		1.	2. 0	0	3. No	1.
645	1. Adult (18 years & above age)	5. Negative	negative			19	18-24	18-24	Female	Karachi West	0	illitrate	No	no		No	no							No	no	Yes	yes	No	no	No	no	No	no	No	no	No	no	No	no	Yes	yes	No	no		1.	2. 0	0	3. No	1.
646	1. Adult (18 years & above age)	1. Anti HCV +ve	posetive	Detected	detected	52	45-54	26-64	Male	Karachi West	0	illitrate	No	no		Yes	yes	1-5 years	1-5 years	Positive	posetive	Yes	yes	No	no	No	no	No	no	No	no	No	no	No	no	No	no	Yes	yes	Yes	yes	No	no		2. Detected	2. 0	0	3. No	1.
647	1. Adult (18 years & above age)	1. Anti HCV +ve	posetive	Not detected	not detected	41	35-44	26-64	Male	Karachi West	0	illitrate	Yes	yes	123	Yes	yes	1-5 years	1-5 years	Positive	posetive	Yes	yes	No	no	No	no	No	no	No	no	Yes	yes	No	no	No	no	No	no	Yes	yes	Yes	yes		5. Not detected	2. 0	0	4. Yes	4. 123
648	1. Adult (18 years & above age)	3. HBsAg +ve	negative			27	25-34	26-64	Female	Karachi West	0	illitrate	No	no		Yes	yes	1-5 years	1-5 years	Negative	negative			No	no	No	no	No	no	No	no	No	no	No	no	No	no	No	no	Yes	yes	No	no		1.	2. 0	0	3. No	1.
649	1. Adult (18 years & above age)	5. Negative	negative			48	45-54	26-64	Male	Karachi West	16	secondary or higher	No	no		No	no							No	no	No	no	No	no	No	no	No	no	No	no	No	no	No	no	Yes	yes	No	no		1.	9. 16	16	3. No	1.
650	1. Adult (18 years & above age)	1. Anti HCV +ve	posetive	Not detected	not detected	42	35-44	26-64	Female	Karachi West	0	illitrate	No	no		No	no							No	no	No	no	No	no	No	no	Yes	yes	No	no	No	no	Yes	yes	Yes	yes	No	no		5. Not detected	2. 0	0	3. No	1.
651	1. Adult (18 years & above age)	5. Negative	negative			52	45-54	26-64	Female	Karachi West	0	illitrate	No	no		No	no							No	no	No	no	No	no	No	no	Yes	yes	No	no	No	no	No	no	Yes	yes	No	no		1.	2. 0	0	3. No	1.
652	1. Adult (18 years & above age)	5. Negative	negative			40	35-44	26-64	Male	Karachi West	0	illitrate	No	no		No	no							No	no	No	no	No	no	No	no	No	no	No	no	No	no	No	no	Yes	yes	Yes	yes		1.	2. 0	0	3. No	1.
653	1. Adult (18 years & above age)	5. Negative	negative			34	25-34	26-64	Female	Karachi West	0	illitrate	No	no		No	no							No	no	No	no	No	no	No	no	No	no	No	no	No	no	Yes	yes	Yes	yes	No	no		1.	2. 0	0	3. No	1.
654	1. Adult (18 years & above age)	5. Negative	negative			56	55-64	26-64	Female	Karachi West	0	illitrate	No	no		No	no							No	no	No	no	No	no	No	no	No	no	No	no	No	no	Yes	yes	Yes	yes	No	no		1.	2. 0	0	3. No	1.
655	1. Adult (18 years & above age)	5. Negative	negative			30	25-34	26-64	Male	Karachi West	0	illitrate	No	no										No	no	Yes	yes	No	no	No	no	No	no	No	no	No	no	Yes	yes	Yes	yes	Yes	yes	2017	1.	2. 0	0	3. No	1.
656	1. Adult (18 years & above age)	5. Negative	negative			35	35-44	26-64	Male	Karachi West	4	primary	No	no		No	no							No	no	No	no	No	no	No	no	No	no	No	no	No	no	No	no	Yes	yes	Yes	yes		1.	12. 4	4	3. No	1.
657	1. Adult (18 years & above age)	5. Negative	negative			28	25-34	26-64	Female	Karachi West	0	illitrate	No	no		No	no							No	no	No	no	No	no	No	no	Yes	yes	No	no	No	no	No	no	No	no	No	no		1.	2. 0	0	3. No	1.
658	1. Adult (18 years & above age)	5. Negative	negative			24	18-24	18-24	Female	Karachi West	0	illitrate	No	no		No	no							No	no	No	no	No	no	No	no	No	no	No	no	No	no	No	no	No	no	No	no		1.	2. 0	0	3. No	1.
659	1. Adult (18 years & above age)	5. Negative	negative			18	18-24	18-24	Male	Karachi West	0	illitrate	No	no		No	no							No	no	No	no	No	no	No	no	No	no	No	no	No	no	No	no	No	no	No	no		1.	2. 0	0	3. No	1.
660	1. Adult (18 years & above age)	1. Anti HCV +ve	posetive	Detected	detected	76	75 & above	>=65	Male	Karachi West	0	illitrate	No	no		Yes	yes	1-5 years	1-5 years	Negative	negative			No	no	Yes	yes	No	no	No	no	No	no	No	no	No	no	Yes	yes	Yes	yes	Yes	yes	2018	2. Detected	2. 0	0	3. No	1.
661	1. Adult (18 years & above age)	5. Negative	negative			30	25-34	26-64	Male	Karachi West	5	primary	No	no		No	no							No	no	No	no	No	no	No	no	No	no	No	no	No	no	No	no	No	no	Yes	yes		1.	13. 5	5	3. No	1.
662	1. Adult (18 years & above age)	5. Negative	negative			20	18-24	18-24	Female	Karachi West	12	secondary or higher	No	no		No	no							No	no	No	no	No	no	No	no	No	no	No	no	No	no	No	no	No	no	No	no		1.	6. 12	12	3. No	1.
663	1. Adult (18 years & above age)	5. Negative	negative			22	18-24	18-24	Female	Karachi West	10	secondary or higher	No	no		No	no							No	no	No	no	No	no	No	no	No	no	No	no	No	no	No	no	Yes	yes	No	no		1.	4. 10	10	3. No	1.
664	1. Adult (18 years & above age)	5. Negative	negative			65	65-74	>=65	Female	Karachi West	0	illitrate	No	no		No	no							No	no	No	no	No	no	No	no	No	no	No	no	No	no	Yes	yes	Yes	yes	No	no		1.	2. 0	0	3. No	1.
665	1. Adult (18 years & above age)	5. Negative	negative			40	35-44	26-64	Male	Karachi West	8	primary	No	no		No	no							No	no	No	no	No	no	No	no	Yes	yes	No	no	No	no	Yes	yes	Yes	yes	Yes	yes		1.	16. 8	8	3. No	1.
666	1. Adult (18 years & above age)	5. Negative	negative			41	35-44	26-64	Female	Karachi West	8	primary	No	no		No	no							No	no	No	no	No	no	No	no	Yes	yes	No	no	No	no	Yes	yes	Yes	yes	No	no		1.	16. 8	8	3. No	1.
667	1. Adult (18 years & above age)	5. Negative	negative			30	25-34	26-64	Female	Karachi West	5	primary	No	no		No	no							No	no	No	no	No	no	No	no			No	no	No	no	Yes	yes	Yes	yes	No	no		1.	13. 5	5	3. No	1.
669	1. Adult (18 years & above age)	3. HBsAg +ve	negative			39	35-44	26-64	Male	Karachi West	10	secondary or higher	No	no		Yes	yes	1-5 years	1-5 years	Negative	negative			No	no	No	no	No	no	Yes	yes	No	no	No	no	Yes	yes	Yes	yes	Yes	yes	Yes	yes		1.	4. 10	10	3. No	1.
670	1. Adult (18 years & above age)	5. Negative	negative			29	25-34	26-64	Female	Karachi West	10	secondary or higher	Yes	yes	12	No	no							No	no	No	no	No	no	No	no	Yes	yes	No	no	No	no	Yes	yes	Yes	yes	No	no		1.	4. 10	10	4. Yes	3. 12
671	1. Adult (18 years & above age)	5. Negative	negative			50	45-54	26-64	Female	Karachi West	14	secondary or higher	No	no		No	no							No	no	No	no	No	no	No	no	Yes	yes	No	no	No	no	No	no	Yes	yes	No	no		1.	8. 14	14	3. No	1.
672	1. Adult (18 years & above age)	5. Negative	negative			32	25-34	26-64	Male	Karachi West	12	secondary or higher	No	no		No	no							No	no	No	no	No	no	No	no	No	no	No	no	No	no	No	no	No	no	Yes	yes		1.	6. 12	12	3. No	1.
673	1. Adult (18 years & above age)	5. Negative	negative			28	25-34	26-64	Female	Karachi West	12	secondary or higher	No	no		No	no							No	no	No	no	No	no	No	no	No	no	No	no	No	no	No	no	Yes	yes	No	no		1.	6. 12	12	3. No	1.
674	1. Adult (18 years & above age)	5. Negative	negative			54	45-54	26-64	Male	Karachi West	0	illitrate	No	no		Yes	yes	1-5 years	1-5 years	Negative	negative			No	no	No	no	No	no	No	no	No	no	No	no	No	no	No	no	Yes	yes	Yes	yes		1.	2. 0	0	3. No	1.
675	1. Adult (18 years & above age)	5. Negative	negative			40	35-44	26-64	Male	Karachi West	0	illitrate	No	no		No	no							No	no	No	no	No	no	No	no	No	no	No	no	No	no	Yes	yes	Yes	yes	No	no		1.	2. 0	0	3. No	1.
676	1. Adult (18 years & above age)	5. Negative	negative			18	18-24	18-24	Male	Karachi West	10	secondary or higher	No	no		No	no							No	no	No	no	No	no	No	no	No	no	No	no	No	no	No	no	No	no	Yes	yes		1.	4. 10	10	3. No	1.
677	1. Adult (18 years & above age)	5. Negative	negative			43	35-44	26-64	Male	Karachi West	0	illitrate	No	no		No	no							No	no	No	no	No	no	No	no	Yes	yes	No	no	No	no	No	no	No	no	No	no		1.	2. 0	0	3. No	1.
678	1. Adult (18 years & above age)	5. Negative	negative			39	35-44	26-64	Female	Karachi West	8	primary	No	no		No	no							No	no	No	no	No	no	No	no	No	no	No	no	No	no	No	no	No	no	No	no		1.	16. 8	8	3. No	1.
679	1. Adult (18 years & above age)	5. Negative	negative			18	18-24	18-24	Female	Karachi West	8	primary	No	no		No	no							No	no	No	no	No	no	No	no	No	no	No	no	No	no	No	no	Yes	yes	No	no		1.	16. 8	8	3. No	1.
680	1. Adult (18 years & above age)	5. Negative	negative			52	45-54	26-64	Male	Karachi West	0	illitrate	No	no		No	no							No	no	No	no	No	no	No	no	Yes	yes	No	no	No	no	No	no	Yes	yes	Yes	yes		1.	2. 0	0	3. No	1.
681	1. Adult (18 years & above age)	5. Negative	negative			45	45-54	26-64	Female	Karachi West	8	primary	No	no		No	no							No	no	No	no	No	no	No	no	Yes	yes	No	no	No	no	Yes	yes	Yes	yes	No	no		1.	16. 8	8	3. No	1.
684	1. Adult (18 years & above age)	5. Negative	negative			33	25-34	26-64	Male	Karachi West	8	primary	No	no		No	no							No	no	No	no	No	no	No	no	No	no	No	no	No	no	No	no	Yes	yes	Yes	yes		1.	16. 8	8	3. No	1.
685	1. Adult (18 years & above age)	5. Negative	negative			25	25-34	26-64	Female	Karachi West	0	illitrate	No	no		No	no							No	no	No	no	No	no	No	no	No	no	No	no	No	no	Yes	yes	Yes	yes	No	no		1.	2. 0	0	3. No	1.
686	1. Adult (18 years & above age)	5. Negative	negative			28	25-34	26-64	Male	Karachi West	0	illitrate	No	no		No	no							No	no	No	no	No	no	No	no	No	no	No	no	No	no	Yes	yes	Yes	yes	Yes	yes		1.	2. 0	0	3. No	1.
687	1. Adult (18 years & above age)	5. Negative	negative			25	25-34	26-64	Female	Karachi West	10	secondary or higher	No	no		No	no							No	no	No	no	No	no	No	no	Yes	yes	No	no	No	no	No	no	Yes	yes	No	no		1.	4. 10	10	3. No	1.
688	1. Adult (18 years & above age)	1. Anti HCV +ve	posetive	Detected	detected	45	45-54	26-64	Male	Karachi West	0	illitrate	No	no		Yes	yes	1-5 years	1-5 years	Positive	posetive	Yes	yes	No	no	Yes	yes	No	no	No	no	No	no	No	no	No	no	Yes	yes	Yes	yes	No	no	2003	2. Detected	2. 0	0	3. No	1.
689	1. Adult (18 years & above age)	5. Negative	negative			40	35-44	26-64	Female	Karachi West	0	illitrate	No	no		No	no							No	no	No	no	No	no	No	no	Yes	yes	No	no	No	no	Yes	yes	Yes	yes	No	no		1.	2. 0	0	3. No	1.
690	1. Adult (18 years & above age)	5. Negative	negative			71	65-74	>=65	Female	Karachi West	0	illitrate	No	no		No	no							No	no	No	no	No	no	No	no	No	no	No	no	No	no	No	no	Yes	yes	No	no		1.	2. 0	0	3. No	1.
691	1. Adult (18 years & above age)	5. Negative	negative			35	35-44	26-64	Female	Karachi West	0	illitrate	No	no		No	no							No	no	No	no	No	no	No	no	No	no	No	no	No	no	No	no	Yes	yes	No	no		1.	2. 0	0	3. No	1.
693	1. Adult (18 years & above age)	5. Negative	negative			65	65-74	>=65	Male	Karachi West	0	illitrate	No	no		No	no							No	no	No	no	No	no	No	no	Yes	yes	No	no			No	no	Yes	yes	No	no		1.	2. 0	0	3. No	1.
694	1. Adult (18 years & above age)	5. Negative	negative			56	55-64	26-64	Male	Karachi West	0	illitrate	No	no		Don't know	don't know							No	no	No	no	No	no	No	no	No	no	No	no	No	no	No	no	No	no	No	no		1.	2. 0	0	3. No	1.
695	1. Adult (18 years & above age)	5. Negative	negative			25	25-34	26-64	Female	Karachi West	7	primary	No	no		No	no							No	no	No	no	No	no	No	no	No	no	No	no	No	no	No	no	No	no	No	no		1.	15. 7	7	3. No	1.
696	1. Adult (18 years & above age)	5. Negative	negative			45	45-54	26-64	Female	Karachi West	0	illitrate	No	no		No	no							No	no	No	no	No	no	No	no	Yes	yes			Yes	yes	Yes	yes			No	no		1.	2. 0	0	3. No	1.
697	1. Adult (18 years & above age)	5. Negative	negative			35	35-44	26-64	Male	Karachi West	5	primary	Don't know			No	no							No	no	No	no	No	no	No	no	No	no	No	no	No	no	No	no	No	no	Yes	yes		1.	13. 5	5	2. Don't know	1.
698	1. Adult (18 years & above age)	5. Negative	negative			30	25-34	26-64	Female	Karachi West	0	illitrate	No	no		No	no							No	no	No	no	No	no	No	no	No	no	No	no	No	no	No	no	Yes	yes	Yes	yes	2010	1.	2. 0	0	3. No	1.
699	1. Adult (18 years & above age)	5. Negative	negative			33	25-34	26-64	Female	Karachi West	0	illitrate	No	no		No	no							No	no	No	no	No	no	No	no	No	no	No	no	No	no	No	no	Yes	yes	No	no		1.	2. 0	0	3. No	1.
700	1. Adult (18 years & above age)	5. Negative	negative			62	55-64	26-64	Male	Karachi West	4	primary	No	no		No	no							No	no	No	no	No	no	No	no	Yes	yes	No	no	No	no	Yes	yes	Yes	yes	Yes	yes		1.	12. 4	4	3. No	1.
701	1. Adult (18 years & above age)	5. Negative	negative			22	18-24	18-24	Male	Karachi West	8	primary	No	no		No	no							No	no	No	no	No	no	No	no	No	no	No	no	No	no	No	no	Yes	yes	No	no		1.	16. 8	8	3. No	1.
702	1. Adult (18 years & above age)	5. Negative	negative			38	35-44	26-64	Male	Karachi West	14	secondary or higher	No	no		No	no							No	no	No	no	No	no	No	no	No	no	No	no	No	no	No	no	Yes	yes	Yes	yes		1.	8. 14	14	3. No	1.
703	1. Adult (18 years & above age)	5. Negative	negative			26	25-34	26-64	Female	Karachi West	8	primary	No	no		No	no							No	no	No	no	No	no	No	no	No	no	No	no			No	no	Yes	yes	No	no	20190915	1.	16. 8	8	3. No	1.
704	1. Adult (18 years & above age)	5. Negative	negative			27	25-34	26-64	Female	Karachi West	8	primary	No	no		No	no							No	no	No	no	No	no	No	no	No	no	No	no	Yes	yes	No	no	No	no	No	no	2016	1.	16. 8	8	3. No	1.
705	1. Adult (18 years & above age)	5. Negative	negative			55	55-64	26-64	Female	Karachi West	0	illitrate	No	no		No	no							No	no	No	no	No	no	No	no	No	no	No	no	Yes	yes	Yes	yes	Yes	yes	No	no		1.	2. 0	0	3. No	1.
706	1. Adult (18 years & above age)	5. Negative	negative			74	65-74	>=65	Male	Karachi West	0	illitrate	No	no		No	no							No	no	No	no	No	no	No	no	Yes	yes	No	no	No	no	Yes	yes	Yes	yes	Yes	yes		1.	2. 0	0	3. No	1.
707	1. Adult (18 years & above age)	5. Negative	negative			46	45-54	26-64	Male	Karachi West	0	illitrate	No	no		No	no							No	no	No	no	No	no	No	no	No	no	No	no	No	no			No	no	Yes	yes		1.	2. 0	0	3. No	1.
709	1. Adult (18 years & above age)	5. Negative	negative			35	35-44	26-64	Female	Karachi West	0	illitrate	No	no		No	no							No	no	No	no	No	no	No	no	No	no	No	no	Yes	yes	Yes	yes	Yes	yes	No	no		1.	2. 0	0	3. No	1.
710	1. Adult (18 years & above age)	5. Negative	negative			20	18-24	18-24	Male	Karachi West	10	secondary or higher	No	no		No	no							No	no	No	no	No	no	No	no	No	no	No	no	No	no	No	no	Yes	yes	Yes	yes		1.	4. 10	10	3. No	1.
711	1. Adult (18 years & above age)	5. Negative	negative			34	25-34	26-64	Male	Karachi West	12	secondary or higher	No	no		No	no							No	no	No	no	No	no	No	no	No	no	No	no	No	no	No	no	Yes	yes	Yes	yes		1.	6. 12	12	3. No	1.
712	1. Adult (18 years & above age)	5. Negative	negative			23	18-24	18-24	Male	Karachi West	0	illitrate	No	no		No	no							No	no	No	no	No	no	No	no	No	no	No	no	No	no	No	no	Yes	yes	Yes	yes		1.	2. 0	0	3. No	1.
713	1. Adult (18 years & above age)	5. Negative	negative			57	55-64	26-64	Female	Karachi West	0	illitrate	Don't know			Don't know	don't know							No	no	No	no	No	no	No	no	Yes	yes	No	no	No	no	Yes	yes	Yes	yes	No	no		1.	2. 0	0	2. Don't know	1.
714	1. Adult (18 years & above age)	1. Anti HCV +ve	posetive	Detected	detected	31	25-34	26-64	Male	Karachi West	10	secondary or higher	No	no		Yes	yes	>5 years	>5 years	Positive	posetive	Yes	yes	No	no	No	no	No	no	No	no	Yes	yes	No	no	No	no	Yes	yes	No	no	No	no		2. Detected	4. 10	10	3. No	1.
715	1. Adult (18 years & above age)	5. Negative	negative			23	18-24	18-24	Female	Karachi West	0	illitrate	No	no		Don't know	don't know							No	no	No	no	No	no	No	no	No	no	No	no	No	no	No	no	No	no	No	no		1.	2. 0	0	3. No	1.
716	1. Adult (18 years & above age)	5. Negative	negative			33	25-34	26-64	Male	Karachi West	5	primary	No	no		No	no							No	no	No	no	No	no	No	no	No	no	No	no			No	no	Yes	yes	Yes	yes		1.	13. 5	5	3. No	1.
717	1. Adult (18 years & above age)	5. Negative	negative			25	25-34	26-64	Female	Karachi West	0	illitrate	No	no		No	no							No	no	No	no	No	no	No	no	No	no	No	no	No	no	No	no	Yes	yes	No	no		1.	2. 0	0	3. No	1.
718	1. Adult (18 years & above age)	5. Negative	negative			43	35-44	26-64	Male	Karachi West	6	primary	No	no		No	no							No	no	No	no	No	no	No	no	No	no	No	no	No	no	No	no	Yes	yes	Yes	yes		1.	14. 6	6	3. No	1.
719	1. Adult (18 years & above age)	5. Negative	negative			39	35-44	26-64	Female	Karachi West	0	illitrate	Don't know			No	no							No	no	No	no	No	no	No	no	No	no	No	no	No	no	Yes	yes	Yes	yes	No	no		1.	2. 0	0	2. Don't know	1.
720	1. Adult (18 years & above age)	5. Negative	negative			63	55-64	26-64	Female	Karachi West	0	illitrate	Don't know			Don't know	don't know							No	no	No	no	No	no	No	no	Yes	yes	No	no	No	no	Yes	yes	Yes	yes	No	no		1.	2. 0	0	2. Don't know	1.
721	1. Adult (18 years & above age)	5. Negative	negative			35	35-44	26-64	Male	Karachi West	0	illitrate	No	no		No	no							No	no	No	no	No	no	No	no	No	no	No	no	No	no	No	no	No	no	Yes	yes		1.	2. 0	0	3. No	1.
722	1. Adult (18 years & above age)	1. Anti HCV +ve	posetive	Detected	detected	25	25-34	26-64	Female	Karachi West	0	illitrate	Don't know			Yes	yes	1-5 years	1-5 years	Positive	posetive	No	no	No	no	No	no	No	no	No	no	No	no	No	no	No	no	Yes	yes	Yes	yes	No	no		2. Detected	2. 0	0	2. Don't know	1.
723	1. Adult (18 years & above age)	5. Negative	negative			55	55-64	26-64	Female	Karachi West	0	illitrate	No	no		No	no							Don't know		No	no	No	no	No	no	Yes	yes	No	no	No	no	Yes	yes	Yes	yes	No	no		1.	2. 0	0	3. No	1.
724	1. Adult (18 years & above age)	5. Negative	negative			32	25-34	26-64	Female	Karachi West	10	secondary or higher	No	no		Don't know	don't know							No	no	Yes	yes	No	no	No	no	No	no	No	no	No	no	Yes	yes	Yes	yes	No	no	2007	1.	4. 10	10	3. No	1.
725	1. Adult (18 years & above age)	5. Negative	negative			34	25-34	26-64	Male	Badin	7	primary	No	no		No	no							No	no	No	no	No	no	No	no	No	no	No	no	No	no	No	no	No	no	No	no		1.	15. 7	7	3. No	1.
726	1. Adult (18 years & above age)	5. Negative	negative			61	55-64	26-64	Male	Badin	0	illitrate	No	no		Yes	yes	Last 12 months	last 12 months	Negative	negative			No	no	No	no	No	no	No	no	No	no	No	no	No	no	No	no	No	no	No	no		1.	2. 0	0	3. No	1.
727	1. Adult (18 years & above age)	5. Negative	negative			59	55-64	26-64	Female	Badin	0	illitrate	No	no		No	no							No	no	No	no	No	no	No	no	No	no	No	no	No	no	No	no	No	no	No	no		1.	2. 0	0	3. No	1.
729	1. Adult (18 years & above age)	5. Negative	negative			41	35-44	26-64	Male	Badin	0	illitrate	No	no		No	no							No	no	No	no	No	no	No	no	No	no	No	no	No	no					No	no		1.	2. 0	0	3. No	1.
730	1. Adult (18 years & above age)	5. Negative	negative			39	35-44	26-64	Female	Badin	0	illitrate	No	no		No	no							No	no	Yes	yes	No	no	No	no	No	no	No	no	No	no	Yes	yes	Yes	yes	No	no	2006	1.	2. 0	0	3. No	1.
731	1. Adult (18 years & above age)	5. Negative	negative			19	18-24	18-24	Male	Badin	0	illitrate	No	no		No	no							No	no	Yes	yes	No	no	No	no	No	no	No	no	No	no	No	no	Yes	yes	No	no	2000	1.	2. 0	0	3. No	1.
732	1. Adult (18 years & above age)	5. Negative	negative			48	45-54	26-64	Male	Badin	0	illitrate	No	no		No	no							No	no	No	no	No	no	No	no	No	no	No	no	No	no	No	no	No	no	No	no		1.	2. 0	0	3. No	1.
733	1. Adult (18 years & above age)	1. Anti HCV +ve	posetive	HCVRNA not run	test_not_done	50	45-54	26-64	Female	Badin	0	illitrate	No	no		No	no							No	no	No	no	No	no	Yes	yes	No	no	No	no	No	no	No	no	No	no	No	no		4. HCVRNA not run	2. 0	0	3. No	1.
734	1. Adult (18 years & above age)	5. Negative	negative			29	25-34	26-64	Female	Badin	0	illitrate	No	no		No	no							No	no	No	no	No	no	No	no	No	no	No	no	No	no	Yes	yes	Yes	yes	No	no		1.	2. 0	0	3. No	1.
735	1. Adult (18 years & above age)	5. Negative	negative			38	35-44	26-64	Male	Badin	8	primary	No	no		No	no							No	no	No	no	No	no	No	no	No	no	No	no	No	no	No	no	No	no	Yes	yes		1.	16. 8	8	3. No	1.
736	1. Adult (18 years & above age)	5. Negative	negative			22	18-24	18-24	Female	Badin	0	illitrate	No	no		No	no							No	no	No	no	No	no	Yes	yes	No	no	No	no	No	no	No	no	No	no	No	no		1.	2. 0	0	3. No	1.
737	1. Adult (18 years & above age)	5. Negative	negative			47	45-54	26-64	Male	Badin	0	illitrate	No	no		No	no							No	no	No	no	No	no	No	no	No	no	No	no	No	no	No	no	Yes	yes	No	no		1.	2. 0	0	3. No	1.
738	1. Adult (18 years & above age)	5. Negative	negative			47	45-54	26-64	Female	Badin	0	illitrate	No	no		No	no							No	no	No	no	No	no	No	no	No	no	No	no	No	no	No	no	Yes	yes	No	no		1.	2. 0	0	3. No	1.
739	1. Adult (18 years & above age)	5. Negative	negative			30	25-34	26-64	Female	Badin	0	illitrate	No	no		No	no							No	no	No	no	No	no	No	no	No	no	No	no	No	no	No	no	No	no	No	no		1.	2. 0	0	3. No	1.
740	1. Adult (18 years & above age)	5. Negative	negative			27	25-34	26-64	Male	Badin	6	primary	No	no		No	no							No	no	No	no	No	no	No	no	No	no	No	no	No	no	No	no	No	no	No	no		1.	14. 6	6	3. No	1.
741	1. Adult (18 years & above age)	5. Negative	negative			26	25-34	26-64	Female	Badin	0	illitrate	No	no		No	no							No	no	No	no	No	no	No	no	No	no	No	no	No	no	No	no	No	no	No	no		1.	2. 0	0	3. No	1.
742	1. Adult (18 years & above age)	5. Negative	negative			25	25-34	26-64	Male	Badin	0	illitrate	No	no		No	no							No	no	No	no	No	no	No	no	No	no	No	no	No	no	No	no	No	no	No	no		1.	2. 0	0	3. No	1.
743	1. Adult (18 years & above age)	5. Negative	negative			23	18-24	18-24	Male	Badin	0	illitrate	No	no		No	no							No	no	No	no	No	no	No	no	No	no	No	no	No	no	No	no	No	no	No	no		1.	2. 0	0	3. No	1.
744	1. Adult (18 years & above age)	5. Negative	negative			34	25-34	26-64	Male	Badin	0	illitrate	No	no		No	no							No	no	No	no	No	no	No	no	No	no	No	no	No	no	No	no	No	no	Yes	yes		1.	2. 0	0	3. No	1.
745	1. Adult (18 years & above age)	5. Negative	negative			25	25-34	26-64	Male	Badin	0	illitrate	No	no		No	no							No	no	No	no	No	no	No	no	No	no	No	no	No	no	No	no	No	no	No	no		1.	2. 0	0	3. No	1.
746	1. Adult (18 years & above age)	5. Negative	negative			21	18-24	18-24	Female	Badin	0	illitrate	No	no		No	no							No	no	No	no	No	no	No	no	No	no	No	no	No	no	No	no	No	no	No	no		1.	2. 0	0	3. No	1.
747	1. Adult (18 years & above age)	5. Negative	negative			18	18-24	18-24	Male	Badin	0	illitrate	No	no		No	no							No	no	No	no	No	no	No	no	No	no	No	no	No	no	No	no	No	no	No	no		1.	2. 0	0	3. No	1.
748	1. Adult (18 years & above age)	5. Negative	negative			75	75 & above	>=65	Male	Badin	0	illitrate	No	no		No	no							No	no	No	no	No	no	No	no	No	no	No	no	No	no	No	no	No	no	No	no		1.	2. 0	0	3. No	1.
749	1. Adult (18 years & above age)	1. Anti HCV +ve	posetive	HCVRNA not run	test_not_done	70	65-74	>=65	Female	Badin	0	illitrate	No	no		No	no							No	no	No	no	No	no	No	no	No	no	No	no	No	no	No	no	No	no				4. HCVRNA not run	2. 0	0	3. No	1.
750	1. Adult (18 years & above age)	5. Negative	negative			20	18-24	18-24	Male	Badin	0	illitrate	No	no		No	no							No	no	No	no	No	no	No	no	No	no	No	no	No	no	No	no	No	no	Yes	yes		1.	2. 0	0	3. No	1.
751	1. Adult (18 years & above age)	5. Negative	negative			40	35-44	26-64	Male	Badin	10	secondary or higher	No	no		No	no							No	no	No	no	No	no	No	no	No	no	No	no	No	no	No	no	No	no	No	no		1.	4. 10	10	3. No	1.
752	1. Adult (18 years & above age)	5. Negative	negative			39	35-44	26-64	Female	Badin	0	illitrate	No	no		No	no							No	no	No	no	No	no	No	no	No	no	No	no	No	no	No	no	No	no	No	no	2	1.	2. 0	0	3. No	1.
753	1. Adult (18 years & above age)	5. Negative	negative			39	35-44	26-64	Male	Badin	0	illitrate	No	no		No	no							No	no	No	no	No	no	No	no	No	no	No	no	No	no	No	no	No	no	No	no		1.	2. 0	0	3. No	1.
754	1. Adult (18 years & above age)	5. Negative	negative			37	35-44	26-64	Female	Badin	0	illitrate	No	no		No	no							No	no	No	no	No	no	No	no	No	no	No	no	No	no	No	no	No	no	No	no		1.	2. 0	0	3. No	1.
755	1. Adult (18 years & above age)	5. Negative	negative			44	35-44	26-64	Male	Badin	10	secondary or higher	No	no		Yes	yes	>5 years	>5 years	Negative	negative			No	no	No	no	No	no	No	no	No	no	No	no	No	no	No	no	Yes	yes	Yes	yes		1.	4. 10	10	3. No	1.
756	1. Adult (18 years & above age)	5. Negative	negative			34	25-34	26-64	Female	Badin	12	secondary or higher	No	no		No	no							No	no	No	no	No	no	No	no	No	no	No	no	No	no	Yes	yes	No	no	No	no	2007	1.	6. 12	12	3. No	1.
757	1. Adult (18 years & above age)	5. Negative	negative			20	18-24	18-24	Male	Badin	12	secondary or higher	No	no		No	no							No	no	No	no	No	no	No	no	No	no	No	no	No	no	No	no	No	no	Yes	yes		1.	6. 12	12	3. No	1.
758	1. Adult (18 years & above age)	5. Negative	negative			18	18-24	18-24	Male	Badin	11	secondary or higher	No	no		No	no							No	no	No	no	No	no	No	no	No	no	No	no	No	no	No	no	No	no	No	no		1.	5. 11	11	3. No	1.
759	1. Adult (18 years & above age)	3. HBsAg +ve	negative			22	18-24	18-24	Male	Badin	10	secondary or higher	No	no		No	no							No	no	No	no	No	no	No	no	No	no	No	no	No	no	No	no	No	no	Yes	yes		1.	4. 10	10	3. No	1.
760	1. Adult (18 years & above age)	5. Negative	negative			25	25-34	26-64	Male	Badin	0	illitrate	No	no		No	no							No	no	No	no	No	no	Yes	yes	No	no	No	no	No	no	No	no	No	no	Yes	yes		1.	2. 0	0	3. No	1.
761	1. Adult (18 years & above age)	1. Anti HCV +ve	posetive	Not detected	not detected	69	65-74	>=65	Female	Badin	0	illitrate	No	no		No	no							No	no	No	no	No	no	No	no	No	no	No	no	No	no	No	no	Yes	yes	Yes	yes		5. Not detected	2. 0	0	3. No	1.
762	1. Adult (18 years & above age)	5. Negative	negative			23	18-24	18-24	Male	Badin	0	illitrate	No	no		No	no							No	no	No	no	No	no	No	no	No	no	No	no	No	no	No	no	No	no	No	no		1.	2. 0	0	3. No	1.
763	1. Adult (18 years & above age)	5. Negative	negative			21	18-24	18-24	Male	Badin	0	illitrate	No	no		No	no							No	no	No	no	No	no	No	no	No	no	No	no	No	no	No	no	No	no	No	no		1.	2. 0	0	3. No	1.
764	1. Adult (18 years & above age)	5. Negative	negative			19	18-24	18-24	Male	Badin	5	primary	No	no		No	no							No	no	No	no	No	no	No	no	No	no	No	no	No	no	No	no	No	no	No	no		1.	13. 5	5	3. No	1.
765	1. Adult (18 years & above age)	5. Negative	negative			18	18-24	18-24	Male	Badin	0	illitrate	No	no		No	no							No	no	No	no	No	no	No	no			No	no			No	no	No	no	No	no		1.	2. 0	0	3. No	1.
766	1. Adult (18 years & above age)	5. Negative	negative			25	25-34	26-64	Male	Badin	0	illitrate	No	no		No	no							No	no	No	no	No	no	No	no	No	no	No	no	No	no	No	no	No	no	No	no		1.	2. 0	0	3. No	1.
767	1. Adult (18 years & above age)	5. Negative	negative			22	18-24	18-24	Female	Badin	0	illitrate	No	no		No	no							No	no	No	no	No	no	No	no	No	no	No	no			No	no	No	no	No	no		1.	2. 0	0	3. No	1.
768	1. Adult (18 years & above age)	5. Negative	negative			21	18-24	18-24	Male	Badin	3	primary	No	no		No	no							No	no	No	no	No	no	No	no	No	no	No	no	No	no	No	no	No	no	No	no		1.	11. 3	3	3. No	1.
769	1. Adult (18 years & above age)	5. Negative	negative			49	45-54	26-64	Male	Badin	0	illitrate	No	no		No	no							No	no	No	no	No	no	No	no	No	no	No	no	No	no	No	no	No	no	No	no		1.	2. 0	0	3. No	1.
770	1. Adult (18 years & above age)	5. Negative	negative			47	45-54	26-64	Female	Badin	6	primary	No	no		No	no							No	no	No	no	No	no	No	no	No	no	No	no	No	no	No	no	No	no	No	no		1.	14. 6	6	3. No	1.
771	1. Adult (18 years & above age)	5. Negative	negative			27	25-34	26-64	Male	Badin	0	illitrate	No	no		No	no							No	no	No	no	No	no	No	no	No	no	No	no	No	no	No	no	No	no	No	no		1.	2. 0	0	3. No	1.
772	1. Adult (18 years & above age)	5. Negative	negative			24	18-24	18-24	Female	Badin	0	illitrate	No	no		No	no							No	no	No	no	No	no	No	no	No	no	No	no	No	no	No	no	No	no	No	no		1.	2. 0	0	3. No	1.
773	1. Adult (18 years & above age)	5. Negative	negative			46	45-54	26-64	Male	Badin	0	illitrate	No	no		No	no							No	no	No	no	No	no	No	no	Yes	yes	No	no	No	no	No	no	Yes	yes	No	no		1.	2. 0	0	3. No	1.
774	1. Adult (18 years & above age)	1. Anti HCV +ve	posetive	HCVRNA not run	test_not_done	39	35-44	26-64	Female	Badin	0	illitrate	No	no		No	no							No	no	No	no	No	no	No	no	No	no	No	no	No	no	No	no	Yes	yes	No	no		4. HCVRNA not run	2. 0	0	3. No	1.
775	1. Adult (18 years & above age)	5. Negative	negative			39	35-44	26-64	Male	Badin	0	illitrate	No	no		No	no							No	no	No	no	No	no	No	no	No	no	No	no	No	no	No	no	Yes	yes	No	no		1.	2. 0	0	3. No	1.
776	1. Adult (18 years & above age)	5. Negative	negative			34	25-34	26-64	Female	Badin	0	illitrate	No	no		No	no							No	no	No	no	No	no	No	no	No	no	No	no	No	no	No	no	Yes	yes	No	no		1.	2. 0	0	3. No	1.
777	1. Adult (18 years & above age)	5. Negative	negative			67	65-74	>=65	Male	Badin	0	illitrate	No	no		No	no							No	no	No	no	No	no	No	no	No	no	No	no	No	no	No	no	Yes	yes	No	no		1.	2. 0	0	3. No	1.
778	1. Adult (18 years & above age)	1. Anti HCV +ve	posetive	HCVRNA not run	test_not_done	68	65-74	>=65	Female	Badin	0	illitrate	No	no		No	no							No	no	No	no	No	no	No	no	No	no	No	no	No	no	No	no	Yes	yes	No	no		4. HCVRNA not run	2. 0	0	3. No	1.
779	1. Adult (18 years & above age)	5. Negative	negative			28	25-34	26-64	Male	Badin	0	illitrate	No	no		No	no							No	no	No	no	No	no	No	no	No	no	No	no	No	no	No	no	No	no	No	no		1.	2. 0	0	3. No	1.
780	1. Adult (18 years & above age)	5. Negative	negative			31	25-34	26-64	Female	Badin	0	illitrate	No	no		No	no							No	no	No	no	No	no	No	no	No	no	No	no	No	no	No	no	No	no	No	no		1.	2. 0	0	3. No	1.
781	1. Adult (18 years & above age)	1. Anti HCV +ve	posetive	HCVRNA not run	test_not_done	40	35-44	26-64	Male	Badin	0	illitrate	No	no		No	no							No	no	No	no	No	no	No	no	No	no	No	no	No	no	No	no	No	no	No	no		4. HCVRNA not run	2. 0	0	3. No	1.
782	1. Adult (18 years & above age)	5. Negative	negative			46	45-54	26-64	Female	Badin	0	illitrate	No	no		No	no							No	no	No	no	No	no	No	no	No	no	No	no	No	no	No	no	No	no				1.	2. 0	0	3. No	1.
783	1. Adult (18 years & above age)	5. Negative	negative			22	18-24	18-24	Female	Badin	0	illitrate	No	no		No	no							No	no	No	no	No	no	No	no	No	no	No	no	No	no	No	no	No	no				1.	2. 0	0	3. No	1.
784	1. Adult (18 years & above age)	5. Negative	negative			30	25-34	26-64	Female	Badin	0	illitrate	No	no		No	no							No	no	No	no	No	no	No	no	No	no	No	no	No	no	No	no	No	no				1.	2. 0	0	3. No	1.
785	1. Adult (18 years & above age)	5. Negative	negative			66	65-74	>=65	Male	Badin	5	primary	No	no		No	no							No	no	No	no	No	no	No	no	No	no	No	no	No	no	No	no	Yes	yes	No	no		1.	13. 5	5	3. No	1.
786	1. Adult (18 years & above age)	5. Negative	negative			64	55-64	26-64	Female	Badin	0	illitrate	No	no		No	no							No	no	No	no	No	no	No	no	No	no	No	no	No	no	No	no	Yes	yes	No	no		1.	2. 0	0	3. No	1.
787	1. Adult (18 years & above age)	5. Negative	negative			28	25-34	26-64	Male	Badin	12	secondary or higher	No	no		No	no							No	no	No	no	No	no	No	no	No	no	No	no	No	no	No	no	No	no	Yes	yes		1.	6. 12	12	3. No	1.
788	1. Adult (18 years & above age)	5. Negative	negative			29	25-34	26-64	Female	Badin	5	primary	No	no		No	no							No	no	No	no	No	no	No	no	No	no	No	no	No	no	No	no	No	no	No	no		1.	13. 5	5	3. No	1.
789	1. Adult (18 years & above age)	5. Negative	negative			25	25-34	26-64	Female	Badin	10	secondary or higher	No	no		No	no							No	no	No	no	No	no	No	no	No	no	No	no	No	no	No	no	No	no	No	no		1.	4. 10	10	3. No	1.
790	1. Adult (18 years & above age)	1. Anti HCV +ve	posetive	HCVRNA not run	test_not_done	44	35-44	26-64	Male	Badin	5	primary	No	no		No	no							No	no	No	no	No	no	No	no	No	no	No	no	No	no	No	no	Yes	yes	Yes	yes		4. HCVRNA not run	13. 5	5	3. No	1.
791	1. Adult (18 years & above age)	5. Negative	negative			28	25-34	26-64	Female	Badin	5	primary	No	no		No	no							No	no	Yes	yes	No	no	No	no	No	no	No	no	No	no	Yes	yes	Yes	yes			2010	1.	13. 5	5	3. No	1.
792	1. Adult (18 years & above age)	5. Negative	negative			36	35-44	26-64	Male	Badin	10	secondary or higher	No	no		No	no							No	no	No	no	No	no	No	no	No	no	No	no	No	no	Yes	yes	Yes	yes	No	no		1.	4. 10	10	3. No	1.
793	1. Adult (18 years & above age)	5. Negative	negative			20	18-24	18-24	Female	Badin	12	secondary or higher	No	no		No	no							No	no	No	no	No	no	No	no	No	no	No	no	No	no	No	no	No	no				1.	6. 12	12	3. No	1.
794	1. Adult (18 years & above age)	5. Negative	negative			21	18-24	18-24	Female	Badin	12	secondary or higher	No	no		No	no							No	no	No	no	No	no	No	no	No	no	No	no	No	no	No	no	Yes	yes				1.	6. 12	12	3. No	1.
795	1. Adult (18 years & above age)	5. Negative	negative			61	55-64	26-64	Female	Badin	0	illitrate	No	no		No	no							No	no	No	no	No	no	No	no	No	no	No	no	No	no	Yes	yes	Yes	yes				1.	2. 0	0	3. No	1.
796	1. Adult (18 years & above age)	1. Anti HCV +ve	posetive	Not detected	not detected	44	35-44	26-64	Male	Badin	12	secondary or higher	Yes	yes	12	No	no							No	no	No	no	No	no	No	no	No	no	No	no	No	no	No	no	Yes	yes	Yes	yes		5. Not detected	6. 12	12	4. Yes	3. 12
797	1. Adult (18 years & above age)	5. Negative	negative			42	35-44	26-64	Female	Badin	12	secondary or higher	No	no		No	no							No	no	Yes	yes	No	no	No	no	No	no	No	no	No	no	Yes	yes	Yes	yes	No	no	2010	1.	6. 12	12	3. No	1.
798	1. Adult (18 years & above age)	5. Negative	negative			38	35-44	26-64	Male	Badin	14	secondary or higher	Yes	yes	123	No	no							No	no	No	no	No	no	No	no	No	no	No	no	No	no	No	no	Don't know		No	no		1.	8. 14	14	4. Yes	4. 123
799	1. Adult (18 years & above age)	5. Negative	negative			38	35-44	26-64	Female	Badin	12	secondary or higher	No	no		No	no							No	no	No	no	No	no	No	no	No	no	No	no	No	no	No	no	Yes	yes	No	no		1.	6. 12	12	3. No	1.
800	1. Adult (18 years & above age)	5. Negative	negative			68	65-74	>=65	Male	Badin	16	secondary or higher	Yes	yes	123	No	no							No	no	Yes	yes	No	no	No	no	Yes	yes	No	no	No	no	Yes	yes	Yes	yes	Yes	yes	2019	1.	9. 16	16	4. Yes	4. 123
801	1. Adult (18 years & above age)	5. Negative	negative			60	55-64	26-64	Female	Badin	14	secondary or higher	Don't know			No	no							No	no	No	no	No	no	No	no	No	no	No	no	No	no	Yes	yes	No	no	No	no		1.	8. 14	14	2. Don't know	1.
802	1. Adult (18 years & above age)	5. Negative	negative			50	45-54	26-64	Male	Badin	12	secondary or higher	Yes	yes	123	No	no							No	no	No	no	No	no	No	no	No	no	No	no	No	no	No	no	Yes	yes	Yes	yes		1.	6. 12	12	4. Yes	4. 123
803	1. Adult (18 years & above age)	5. Negative	negative			49	45-54	26-64	Female	Badin	12	secondary or higher	Yes	yes	123	No	no							No	no	No	no	No	no	No	no	No	no	No	no	No	no	Yes	yes	Yes	yes				1.	6. 12	12	4. Yes	4. 123
804	1. Adult (18 years & above age)	5. Negative	negative			19	18-24	18-24	Female	Badin	8	primary	Yes	yes	123	No	no							No	no	No	no	No	no	No	no	No	no	No	no	No	no	No	no	No	no				1.	16. 8	8	4. Yes	4. 123
805	1. Adult (18 years & above age)	5. Negative	negative			42	35-44	26-64	Male	Badin	12	secondary or higher	Yes	yes	123	No	no							No	no	No	no	Yes	yes	No	no	Yes	yes	Yes	yes	No	no	No	no	Yes	yes	Yes	yes		1.	6. 12	12	4. Yes	4. 123
806	1. Adult (18 years & above age)	5. Negative	negative			46	45-54	26-64	Female	Badin	0	illitrate	No	no		No	no							No	no	Yes	yes	Yes	yes	No	no	Yes	yes	No	no	No	no	Yes	yes	Yes	yes	Yes	yes	2019	1.	2. 0	0	3. No	1.
807	1. Adult (18 years & above age)	1. Anti HCV +ve	posetive	HCVRNA not run	test_not_done	51	45-54	26-64	Male	Badin	10	secondary or higher	No	no		Yes	yes	>5 years	>5 years	Negative	negative			No	no	No	no	No	no	No	no	No	no	No	no	No	no	Yes	yes	Yes	yes	No	no		4. HCVRNA not run	4. 10	10	3. No	1.
808	1. Adult (18 years & above age)	5. Negative	negative			52	45-54	26-64	Female	Badin	0	illitrate	No	no		No	no							No	no	No	no	No	no	No	no	Yes	yes	No	no	No	no	No	no	No	no	No	no		1.	2. 0	0	3. No	1.
809	1. Adult (18 years & above age)	5. Negative	negative			30	25-34	26-64	Male	Badin	12	secondary or higher	Yes	yes	123	Yes	yes	Last 12 months	last 12 months	Negative	negative			No	no	No	no	No	no	No	no	No	no	No	no	No	no	Yes	yes	No	no	Yes	yes		1.	6. 12	12	4. Yes	4. 123
810	1. Adult (18 years & above age)	5. Negative	negative			26	25-34	26-64	Female	Badin	12	secondary or higher	No	no		Yes	yes	1-5 years	1-5 years	Negative	negative			No	no	No	no	No	no	No	no	No	no	No	no	No	no	Yes	yes	No	no	No	no		1.	6. 12	12	3. No	1.
811	1. Adult (18 years & above age)	5. Negative	negative			20	18-24	18-24	Male	Badin	12	secondary or higher	No	no		No	no							No	no	No	no	No	no	No	no	No	no	No	no	No	no	Yes	yes	Yes	yes	Yes	yes		1.	6. 12	12	3. No	1.
812	1. Adult (18 years & above age)	5. Negative	negative			45	45-54	26-64	Male	Badin	10	secondary or higher	No	no		No	no							No	no	No	no	No	no	No	no	No	no	No	no	No	no	No	no	No	no	No	no		1.	4. 10	10	3. No	1.
813	1. Adult (18 years & above age)	5. Negative	negative			38	35-44	26-64	Female	Badin	10	secondary or higher	No	no		No	no							No	no	No	no	No	no	No	no	No	no	No	no	No	no	Yes	yes	Yes	yes	No	no		1.	4. 10	10	3. No	1.
814	1. Adult (18 years & above age)	5. Negative	negative			32	25-34	26-64	Male	Badin	2	primary	No	no		No	no							No	no	No	no	No	no	No	no	No	no	No	no	No	no	No	no	No	no	Yes	yes		1.	10. 2	2	3. No	1.
815	1. Adult (18 years & above age)	5. Negative	negative			22	18-24	18-24	Female	Badin	12	secondary or higher	No	no		No	no							No	no	No	no	No	no	No	no	No	no	No	no	No	no	Yes	yes	Yes	yes				1.	6. 12	12	3. No	1.
816	1. Adult (18 years & above age)	5. Negative	negative			70	65-74	>=65	Male	Badin	2	primary	No	no		No	no							No	no	No	no	No	no	No	no	No	no	No	no	No	no	Yes	yes	Yes	yes	No	no		1.	10. 2	2	3. No	1.
817	1. Adult (18 years & above age)	5. Negative	negative			60	55-64	26-64	Female	Badin	0	illitrate	No	no		No	no							No	no	No	no	No	no	No	no	No	no	No	no	No	no	Yes	yes	Yes	yes	No	no		1.	2. 0	0	3. No	1.
818	1. Adult (18 years & above age)	1. Anti HCV +ve	posetive	HCVRNA not run	test_not_done	60	55-64	26-64	Male	Badin	0	illitrate	No	no		No	no							No	no	No	no	No	no	No	no	No	no	No	no	No	no	Yes	yes	Yes	yes	Yes	yes		4. HCVRNA not run	2. 0	0	3. No	1.
819	1. Adult (18 years & above age)	5. Negative	negative			59	55-64	26-64	Female	Badin	0	illitrate	No	no		No	no							No	no	No	no	No	no	No	no	No	no	No	no	No	no	Yes	yes	Yes	yes	No	no		1.	2. 0	0	3. No	1.
820	1. Adult (18 years & above age)	5. Negative	negative			39	35-44	26-64	Male	Badin	8	primary	No	no		No	no							No	no	No	no	No	no	No	no	No	no	No	no	No	no	No	no	Yes	yes	No	no		1.	16. 8	8	3. No	1.
821	1. Adult (18 years & above age)	5. Negative	negative			34	25-34	26-64	Female	Badin	0	illitrate	No	no		No	no							No	no	No	no	No	no	No	no	No	no	No	no	No	no	Yes	yes	Yes	yes	No	no		1.	2. 0	0	3. No	1.
822	1. Adult (18 years & above age)	5. Negative	negative			30	25-34	26-64	Male	Badin	5	primary	No	no		No	no							No	no	No	no	No	no	No	no	No	no	No	no	No	no	No	no	Yes	yes	Yes	yes		1.	13. 5	5	3. No	1.
823	1. Adult (18 years & above age)	5. Negative	negative			25	25-34	26-64	Female	Badin	0	illitrate	No	no		No	no							No	no	No	no	No	no	No	no	No	no	No	no	No	no	No	no	No	no	No	no		1.	2. 0	0	3. No	1.
824	1. Adult (18 years & above age)	5. Negative	negative			40	35-44	26-64	Male	Badin	5	primary	No	no		No	no							No	no	No	no	No	no	No	no	No	no	No	no	No	no	Yes	yes	Yes	yes	Yes	yes		1.	13. 5	5	3. No	1.
825	1. Adult (18 years & above age)	5. Negative	negative			35	35-44	26-64	Female	Badin	0	illitrate	No	no		No	no							No	no	No	no	No	no	No	no	No	no	No	no	No	no	Yes	yes	Yes	yes	No	no		1.	2. 0	0	3. No	1.
826	1. Adult (18 years & above age)	5. Negative	negative			70	65-74	>=65	Male	Badin	2	primary	No	no		No	no							No	no	No	no	No	no	No	no	No	no	No	no	No	no	No	no	Yes	yes	Yes	yes		1.	10. 2	2	3. No	1.
827	1. Adult (18 years & above age)	5. Negative	negative			50	45-54	26-64	Female	Badin	0	illitrate	Yes	yes		No	no							No	no	No	no	No	no	No	no	No	no	No	no	No	no	No	no	Yes	yes	No	no		1.	2. 0	0	4. Yes	1.
828	1. Adult (18 years & above age)	5. Negative	negative			38	35-44	26-64	Male	Badin	5	primary	No	no		No	no							No	no	No	no	No	no	No	no	No	no	No	no	No	no	Yes	yes	Yes	yes	No	no		1.	13. 5	5	3. No	1.
829	1. Adult (18 years & above age)	5. Negative	negative			39	35-44	26-64	Female	Badin	0	illitrate	No	no		No	no							No	no	Yes	yes	No	no	No	no	No	no	No	no	No	no	Yes	yes	Yes	yes	No	no		1.	2. 0	0	3. No	1.
830	1. Adult (18 years & above age)	5. Negative	negative			67	65-74	>=65	Male	Badin	3	primary	No	no		No	no							No	no	No	no	No	no	No	no	No	no	No	no	No	no	No	no	No	no	No	no		1.	11. 3	3	3. No	1.
831	1. Adult (18 years & above age)	5. Negative	negative			18	18-24	18-24	Female	Badin	0	illitrate	No	no		No	no							No	no	No	no	No	no	No	no	No	no	No	no	No	no	Yes	yes	No	no	No	no		1.	2. 0	0	3. No	1.
832	1. Adult (18 years & above age)	5. Negative	negative			18	18-24	18-24	Male	Badin	5	primary	No	no		No	no							No	no	No	no	No	no	No	no	No	no	No	no	No	no	No	no	No	no	No	no		1.	13. 5	5	3. No	1.
833	1. Adult (18 years & above age)	5. Negative	negative			26	25-34	26-64	Male	Badin	0	illitrate	No	no		No	no							No	no	No	no	No	no	No	no	No	no	No	no	No	no	No	no	No	no	Yes	yes		1.	2. 0	0	3. No	1.
834	1. Adult (18 years & above age)	5. Negative	negative			35	35-44	26-64	Female	Badin	0	illitrate	No	no		No	no							No	no	No	no	No	no	No	no	No	no	No	no	No	no	No	no	No	no	No	no		1.	2. 0	0	3. No	1.
835	1. Adult (18 years & above age)	5. Negative	negative			49	45-54	26-64	Male	Badin	0	illitrate	No	no		No	no							No	no	No	no	No	no	Yes	yes	No	no	No	no	No	no	No	no	Yes	yes	Yes	yes		1.	2. 0	0	3. No	1.
836	1. Adult (18 years & above age)	5. Negative	negative			46	45-54	26-64	Female	Badin	0	illitrate	No	no		No	no							No	no	No	no	No	no	No	no	No	no	No	no	No	no	No	no	No	no	No	no		1.	2. 0	0	3. No	1.
837	1. Adult (18 years & above age)	1. Anti HCV +ve	posetive	HCVRNA not run	test_not_done	33	25-34	26-64	Male	Badin	0	illitrate	No	no		No	no							No	no	No	no	No	no	No	no	No	no	No	no	No	no	No	no	No	no	No	no		4. HCVRNA not run	2. 0	0	3. No	1.
838	1. Adult (18 years & above age)	5. Negative	negative			31	25-34	26-64	Female	Badin	0	illitrate	No	no		No	no							No	no	No	no	No	no	No	no	No	no	No	no	No	no	No	no	No	no	No	no		1.	2. 0	0	3. No	1.
839	1. Adult (18 years & above age)	5. Negative	negative			33	25-34	26-64	Male	Badin	4	primary	No	no		No	no							No	no	No	no	No	no	No	no	No	no	No	no	No	no	No	no	No	no	No	no		1.	12. 4	4	3. No	1.
840	1. Adult (18 years & above age)	5. Negative	negative			32	25-34	26-64	Female	Badin	0	illitrate	No	no		No	no							No	no	No	no	No	no	No	no	No	no	No	no	No	no	No	no	Yes	yes	No	no		1.	2. 0	0	3. No	1.
841	1. Adult (18 years & above age)	5. Negative	negative			67	65-74	>=65	Female	Badin	3	primary	No	no		No	no							No	no	No	no	No	no	No	no	No	no	No	no	No	no	No	no	No	no	Yes	yes		1.	11. 3	3	3. No	1.
842	1. Adult (18 years & above age)	5. Negative	negative			59	55-64	26-64	Male	Badin	0	illitrate	No	no		No	no							No	no	No	no	No	no	No	no	No	no	No	no	No	no	No	no	No	no	No	no		1.	2. 0	0	3. No	1.
843	1. Adult (18 years & above age)	5. Negative	negative			31	25-34	26-64	Male	Dadu	0	illitrate	No	no		No	no							No	no	No	no	Yes	yes	No	no	No	no	No	no	No	no	No	no	No	no	Yes	yes		1.	2. 0	0	3. No	1.
844	1. Adult (18 years & above age)	5. Negative	negative			31	25-34	26-64	Female	Dadu	8	primary	No	no		No	no							No	no	Yes	yes	Yes	yes	No	no	Yes	yes	No	no	No	no	Yes	yes	Yes	yes	No	no	2019	1.	16. 8	8	3. No	1.
845	1. Adult (18 years & above age)	1. Anti HCV +ve	posetive	HCVRNA not run	test_not_done	50	45-54	26-64	Female	Dadu	0	illitrate	No	no		No	no							No	no	No	no	Yes	yes	No	no	No	no	No	no	No	no	Yes	yes	Yes	yes	No	no		4. HCVRNA not run	2. 0	0	3. No	1.
846	1. Adult (18 years & above age)	5. Negative	negative			24	18-24	18-24	Female	Dadu	7	primary	No	no		No	no							No	no	Yes	yes	Yes	yes	No	no	No	no	No	no	No	no	Yes	yes	Yes	yes	No	no	2019	1.	15. 7	7	3. No	1.
847	1. Adult (18 years & above age)	5. Negative	negative			39	35-44	26-64	Male	Dadu	0	illitrate	No	no		No	no							No	no	No	no	No	no	No	no	No	no	No	no	No	no	No	no	Yes	yes	No	no		1.	2. 0	0	3. No	1.
848	1. Adult (18 years & above age)	5. Negative	negative			37	35-44	26-64	Female	Dadu	0	illitrate	No	no		No	no							No	no	No	no	No	no	No	no	No	no	No	no	No	no	Yes	yes	Yes	yes	No	no		1.	2. 0	0	3. No	1.
849	1. Adult (18 years & above age)	5. Negative	negative			44	35-44	26-64	Male	Dadu	12	secondary or higher	No	no		No	no							No	no	No	no	No	no	No	no	Yes	yes	No	no	No	no	No	no	No	no	No	no		1.	6. 12	12	3. No	1.
850	1. Adult (18 years & above age)	5. Negative	negative			33	25-34	26-64	Female	Dadu	8	primary	No	no		No	no							No	no	No	no	No	no	No	no	No	no	No	no	No	no	Yes	yes	Yes	yes	No	no		1.	16. 8	8	3. No	1.
851	1. Adult (18 years & above age)	5. Negative	negative			73	65-74	>=65	Male	Dadu	12	secondary or higher	No	no		No	no							No	no	No	no	No	no	No	no	No	no	No	no	No	no	No	no	Yes	yes	No	no		1.	6. 12	12	3. No	1.
853	1. Adult (18 years & above age)	5. Negative	negative			33	25-34	26-64	Male	Dadu	12	secondary or higher	No	no		No	no							No	no	No	no	No	no	No	no	No	no	No	no	No	no	No	no	Yes	yes	Yes	yes		1.	6. 12	12	3. No	1.
854	1. Adult (18 years & above age)	5. Negative	negative			24	18-24	18-24	Female	Dadu	4	primary	No	no		No	no							No	no	No	no	No	no	No	no	No	no	No	no	No	no	No	no	Yes	yes	No	no		1.	12. 4	4	3. No	1.
856	1. Adult (18 years & above age)	5. Negative	negative			25	25-34	26-64	Female	Dadu	0	illitrate	No	no		No	no							No	no	No	no	No	no	No	no	No	no	No	no	No	no	No	no	Yes	yes	No	no		1.	2. 0	0	3. No	1.
857	1. Adult (18 years & above age)	5. Negative	negative			34	25-34	26-64	Male	Dadu	10	secondary or higher	No	no		No	no							No	no	No	no	No	no	No	no	Yes	yes	No	no	No	no	No	no	Yes	yes	No	no		1.	4. 10	10	3. No	1.
858	1. Adult (18 years & above age)	5. Negative	negative			29	25-34	26-64	Female	Dadu	0	illitrate	No	no		No	no							No	no	Yes	yes	No	no	No	no	No	no	No	no	No	no	Yes	yes	Yes	yes	No	no	2016	1.	2. 0	0	3. No	1.
859	1. Adult (18 years & above age)	5. Negative	negative			51	45-54	26-64	Male	Dadu	0	illitrate	No	no		No	no							No	no	No	no	No	no	No	no	Yes	yes	No	no	No	no	No	no	Yes	yes	Yes	yes		1.	2. 0	0	3. No	1.
860	1. Adult (18 years & above age)	1. Anti HCV +ve	posetive	Detected	detected	39	35-44	26-64	Female	Dadu	0	illitrate	No	no		No	no							No	no	No	no	No	no	No	no	Yes	yes	No	no	No	no	Yes	yes	Yes	yes	No	no		2. Detected	2. 0	0	3. No	1.
861	1. Adult (18 years & above age)	5. Negative	negative			52	45-54	26-64	Male	Dadu	14	secondary or higher	No	no		No	no							No	no	No	no	No	no	No	no	No	no	No	no	No	no	No	no	Yes	yes	Yes	yes		1.	8. 14	14	3. No	1.
862	1. Adult (18 years & above age)	5. Negative	negative			51	45-54	26-64	Female	Dadu	0	illitrate	No	no		No	no							No	no	No	no	No	no	No	no	No	no	No	no	No	no	Yes	yes	Yes	yes	No	no		1.	2. 0	0	3. No	1.
863	1. Adult (18 years & above age)	5. Negative	negative			18	18-24	18-24	Female	Dadu	14	secondary or higher	No	no		No	no							No	no	No	no	No	no	No	no	No	no	No	no	No	no	No	no	No	no	No	no		1.	8. 14	14	3. No	1.
864	1. Adult (18 years & above age)	5. Negative	negative			35	35-44	26-64	Male	Dadu	14	secondary or higher	No	no		No	no							No	no	No	no	No	no	No	no	No	no	No	no	No	no	Yes	yes	Yes	yes	Yes	yes		1.	8. 14	14	3. No	1.
865	1. Adult (18 years & above age)	5. Negative	negative			20	18-24	18-24	Female	Dadu	5	primary	No	no		No	no							No	no	No	no	No	no	No	no	No	no	No	no	No	no	No	no	No	no	No	no		1.	13. 5	5	3. No	1.
866	1. Adult (18 years & above age)	5. Negative	negative			56	55-64	26-64	Female	Dadu	0	illitrate	No	no		Yes	yes	Last 12 months	last 12 months	Negative	negative			No	no	No	no	No	no	No	no	Yes	yes	No	no	No	no	No	no	Yes	yes	No	no		1.	2. 0	0	3. No	1.
867	1. Adult (18 years & above age)	1. Anti HCV +ve	posetive	HCVRNA not run	test_not_done	45	45-54	26-64	Male	Dadu	14	secondary or higher	No	no		No	no							No	no	No	no	No	no	No	no	No	no	No	no	No	no	No	no	Yes	yes	Yes	yes		4. HCVRNA not run	8. 14	14	3. No	1.
868	1. Adult (18 years & above age)	5. Negative	negative			39	35-44	26-64	Female	Dadu	0	illitrate	No	no		No	no							No	no	No	no	No	no	No	no	No	no	No	no	No	no	Yes	yes	Yes	yes	No	no		1.	2. 0	0	3. No	1.
871	1. Adult (18 years & above age)	5. Negative	negative			85	75 & above	>=65	Male	Dadu	0	illitrate	No	no		No	no							No	no	No	no	No	no	No	no	No	no	No	no	No	no	No	no	Yes	yes	No	no		1.	2. 0	0	3. No	1.
872	1. Adult (18 years & above age)	1. Anti HCV +ve	posetive	Detected	detected	34	25-34	26-64	Male	Dadu	6	primary	No	no		No	no							No	no	No	no	No	no	No	no	No	no	No	no	No	no	No	no	No	no	Yes	yes		2. Detected	14. 6	6	3. No	1.
873	1. Adult (18 years & above age)	5. Negative	negative			32	25-34	26-64	Female	Dadu	0	illitrate	No	no		No	no							No	no	No	no	No	no	No	no	No	no	No	no	No	no	Yes	yes	Yes	yes	No	no		1.	2. 0	0	3. No	1.
874	1. Adult (18 years & above age)	1. Anti HCV +ve	posetive	HCVRNA not run	test_not_done	62	55-64	26-64	Male	Dadu	5	primary	No	no		No	no							No	no	No	no	No	no	No	no	Yes	yes	No	no	No	no	No	no	Yes	yes	Yes	yes		4. HCVRNA not run	13. 5	5	3. No	1.
875	1. Adult (18 years & above age)	5. Negative	negative			61	55-64	26-64	Female	Dadu	0	illitrate	No	no		No	no							No	no	No	no	No	no	No	no	No	no	No	no	No	no	No	no	Yes	yes	No	no		1.	2. 0	0	3. No	1.
876	1. Adult (18 years & above age)	5. Negative	negative			37	35-44	26-64	Male	Dadu	8	primary	No	no		No	no							No	no	No	no	No	no	No	no	No	no	No	no	No	no	No	no	No	no	Yes	yes		1.	16. 8	8	3. No	1.
877	1. Adult (18 years & above age)	5. Negative	negative			19	18-24	18-24	Male	Dadu	12	secondary or higher	No	no		No	no							No	no	No	no	No	no	No	no	No	no	No	no	No	no	Yes	yes	Yes	yes	Yes	yes		1.	6. 12	12	3. No	1.
878	1. Adult (18 years & above age)	5. Negative	negative			23	18-24	18-24	Female	Dadu	5	primary	No	no		No	no							No	no	No	no	No	no	No	no	No	no	No	no	No	no	No	no	Yes	yes	No	no		1.	13. 5	5	3. No	1.
879	1. Adult (18 years & above age)	5. Negative	negative			21	18-24	18-24	Female	Dadu	12	secondary or higher	No	no		No	no							No	no	No	no	No	no	No	no	No	no	No	no	No	no	No	no	Yes	yes	No	no		1.	6. 12	12	3. No	1.
880	1. Adult (18 years & above age)	1. Anti HCV +ve	posetive	Not detected	not detected	63	55-64	26-64	Male	Dadu	0	illitrate	Yes	yes	123	No	no							No	no	No	no	Yes	yes	No	no	No	no	No	no	No	no	Yes	yes	Yes	yes				5. Not detected	2. 0	0	4. Yes	4. 123
881	1. Adult (18 years & above age)	5. Negative	negative			24	18-24	18-24	Male	Dadu	12	secondary or higher	No	no		No	no							No	no	No	no	Yes	yes	Yes	yes	No	no	No	no	No	no	No	no	Yes	yes	Yes	yes		1.	6. 12	12	3. No	1.
882	1. Adult (18 years & above age)	5. Negative	negative			26	25-34	26-64	Male	Dadu	12	secondary or higher	No	no		No	no							No	no	No	no	Yes	yes	No	no	No	no	No	no	No	no	No	no	Yes	yes	Yes	yes		1.	6. 12	12	3. No	1.
883	1. Adult (18 years & above age)	5. Negative	negative			35	35-44	26-64	Female	Dadu	0	illitrate	No	no		No	no							No	no	No	no	Yes	yes	No	no	No	no	No	no	No	no	No	no	Yes	yes				1.	2. 0	0	3. No	1.
884	1. Adult (18 years & above age)	1. Anti HCV +ve	posetive	Not detected	not detected	71	65-74	>=65	Male	Dadu	4	primary	No	no		Yes	yes	1-5 years	1-5 years	Negative	negative			No	no	No	no	No	no	No	no	No	no	No	no	No	no	No	no	Yes	yes	Yes	yes		5. Not detected	12. 4	4	3. No	1.
885	1. Adult (18 years & above age)	5. Negative	negative			64	55-64	26-64	Female	Dadu	0	illitrate	No	no		No	no							No	no	No	no	No	no	No	no	No	no	No	no	No	no	No	no	Yes	yes				1.	2. 0	0	3. No	1.
886	1. Adult (18 years & above age)	5. Negative	negative			51	45-54	26-64	Male	Dadu	8	primary	No	no		No	no							Don't know		No	no	No	no	No	no	Yes	yes	No	no	No	no	No	no	Yes	yes	Yes	yes		1.	16. 8	8	3. No	1.
887	1. Adult (18 years & above age)	5. Negative	negative			44	35-44	26-64	Female	Dadu	0	illitrate	No	no		No	no							No	no	No	no	No	no	No	no	Yes	yes	No	no	No	no	No	no	Yes	yes	No	no		1.	2. 0	0	3. No	1.
888	1. Adult (18 years & above age)	5. Negative	negative			20	18-24	18-24	Male	Dadu	12	secondary or higher	No	no		No	no							No	no	No	no	No	no	No	no	No	no	No	no	No	no	No	no	Yes	yes	Yes	yes		1.	6. 12	12	3. No	1.
889	1. Adult (18 years & above age)	5. Negative	negative			59	55-64	26-64	Male	Dadu	0	illitrate	No	no		No	no							No	no	No	no	No	no	No	no	No	no	No	no	No	no	No	no	Yes	yes	No	no		1.	2. 0	0	3. No	1.
890	1. Adult (18 years & above age)	1. Anti HCV +ve	posetive	HCVRNA not run	test_not_done	55	55-64	26-64	Female	Dadu	0	illitrate	No	no		No	no							No	no	No	no	No	no	No	no	No	no	No	no	No	no	No	no	Yes	yes	No	no		4. HCVRNA not run	2. 0	0	3. No	1.
891	1. Adult (18 years & above age)	5. Negative	negative			35	35-44	26-64	Male	Dadu	12	secondary or higher	No	no		No	no							No	no	No	no	No	no	No	no	No	no	No	no	No	no	No	no	Yes	yes	Yes	yes		1.	6. 12	12	3. No	1.
892	1. Adult (18 years & above age)	5. Negative	negative			30	25-34	26-64	Female	Dadu	0	illitrate	No	no		No	no							No	no	No	no	No	no	No	no	No	no	No	no	No	no	Yes	yes	Yes	yes	No	no		1.	2. 0	0	3. No	1.
893	1. Adult (18 years & above age)	5. Negative	negative			18	18-24	18-24	Male	Dadu	12	secondary or higher	No	no		No	no							No	no	No	no	No	no	No	no	No	no	No	no	No	no	No	no	Yes	yes	Yes	yes		1.	6. 12	12	3. No	1.
894	1. Adult (18 years & above age)	5. Negative	negative			37	35-44	26-64	Male	Dadu	0	illitrate	Yes	yes	123	No	no							No	no	No	no	No	no	No	no	No	no	No	no	No	no	No	no	No	no	Yes	yes		1.	2. 0	0	4. Yes	4. 123
895	1. Adult (18 years & above age)	5. Negative	negative			37	35-44	26-64	Female	Dadu	0	illitrate	Yes	yes	123	No	no							No	no	No	no	No	no	No	no	No	no	No	no	No	no	Yes	yes	Yes	yes	No	no		1.	2. 0	0	4. Yes	4. 123
896	1. Adult (18 years & above age)	5. Negative	negative			38	35-44	26-64	Female	Dadu	0	illitrate	No	no		No	no							No	no	No	no	No	no	No	no	No	no	No	no	No	no	Yes	yes	Yes	yes	No	no		1.	2. 0	0	3. No	1.
897	1. Adult (18 years & above age)	5. Negative	negative			19	18-24	18-24	Male	Dadu	8	primary	No	no		No	no							No	no	No	no	No	no	No	no	No	no	No	no	No	no	No	no	Yes	yes	Yes	yes		1.	16. 8	8	3. No	1.
898	1. Adult (18 years & above age)	1. Anti HCV +ve	posetive	HCVRNA not run	test_not_done	44	35-44	26-64	Female	Dadu	0	illitrate	No	no		No	no							No	no	No	no	No	no	No	no	No	no	No	no	No	no	No	no	Yes	yes	Yes	yes		4. HCVRNA not run	2. 0	0	3. No	1.
899	1. Adult (18 years & above age)	5. Negative	negative			33	25-34	26-64	Female	Dadu	0	illitrate	No	no		No	no							No	no	No	no	No	no	No	no	No	no	No	no	No	no	No	no	Yes	yes	No	no		1.	2. 0	0	3. No	1.
900	1. Adult (18 years & above age)	5. Negative	negative			30	25-34	26-64	Male	Dadu	0	illitrate	No	no		No	no							No	no	No	no	No	no	No	no	No	no	No	no	No	no	No	no	Yes	yes	No	no		1.	2. 0	0	3. No	1.
901	1. Adult (18 years & above age)	5. Negative	negative			25	25-34	26-64	Female	Dadu	0	illitrate	No	no		No	no							No	no	No	no	No	no	No	no	No	no	No	no	No	no	No	no	Yes	yes	Yes	yes		1.	2. 0	0	3. No	1.
902	1. Adult (18 years & above age)	5. Negative	negative			54	45-54	26-64	Male	Dadu	0	illitrate	No	no		No	no							No	no	No	no	No	no	No	no	No	no	No	no	No	no	Yes	yes	Yes	yes	Yes	yes		1.	2. 0	0	3. No	1.
903	1. Adult (18 years & above age)	5. Negative	negative			49	45-54	26-64	Female	Dadu	0	illitrate	No	no		No	no							No	no	No	no	No	no	No	no	No	no	No	no	No	no	No	no	Yes	yes	No	no		1.	2. 0	0	3. No	1.
904	1. Adult (18 years & above age)	5. Negative	negative			19	18-24	18-24	Male	Dadu	0	illitrate	No	no		No	no							No	no	No	no	No	no	No	no	No	no	No	no	No	no	No	no	No	no	Yes	yes		1.	2. 0	0	3. No	1.
905	1. Adult (18 years & above age)	5. Negative	negative			45	45-54	26-64	Male	Dadu	0	illitrate	No	no		No	no							No	no	No	no	Yes	yes	No	no	No	no	No	no	No	no	No	no	Yes	yes	No	no		1.	2. 0	0	3. No	1.
906	1. Adult (18 years & above age)	1. Anti HCV +ve	posetive	HCVRNA not run	test_not_done	44	35-44	26-64	Female	Dadu	0	illitrate	No	no		No	no							No	no	Yes	yes	Yes	yes	No	no	Yes	yes	No	no	No	no	No	no	Yes	yes	No	no	2019	4. HCVRNA not run	2. 0	0	3. No	1.
907	1. Adult (18 years & above age)	1. Anti HCV +ve	posetive	Detected	detected	34	25-34	26-64	Male	Dadu	0	illitrate	No	no		No	no							No	no	No	no	No	no	No	no	No	no	No	no	No	no	No	no	Yes	yes	No	no		2. Detected	2. 0	0	3. No	1.
908	1. Adult (18 years & above age)	5. Negative	negative			33	25-34	26-64	Female	Dadu	0	illitrate	No	no		No	no							No	no	No	no	No	no	No	no	No	no	No	no	No	no	No	no	Yes	yes	No	no		1.	2. 0	0	3. No	1.
909	1. Adult (18 years & above age)	1. Anti HCV +ve	posetive	HCVRNA not run	test_not_done	43	35-44	26-64	Male	Dadu	3	primary	No	no		No	no							No	no	No	no	No	no	No	no	No	no	No	no	No	no	Yes	yes	Yes	yes	Yes	yes		4. HCVRNA not run	11. 3	3	3. No	1.
910	1. Adult (18 years & above age)	5. Negative	negative			45	45-54	26-64	Female	Dadu	0	illitrate	No	no		No	no							No	no	No	no	No	no	No	no	No	no	No	no	No	no	Yes	yes	Yes	yes	No	no		1.	2. 0	0	3. No	1.
911	1. Adult (18 years & above age)	5. Negative	negative			30	25-34	26-64	Male	Dadu	0	illitrate	No	no		No	no							No	no	No	no	No	no	No	no	No	no	No	no	No	no	No	no	No	no	Yes	yes		1.	2. 0	0	3. No	1.
912	1. Adult (18 years & above age)	5. Negative	negative			21	18-24	18-24	Female	Dadu	0	illitrate	No	no		No	no							No	no	No	no	No	no	No	no	No	no	No	no	No	no	No	no	No	no	No	no		1.	2. 0	0	3. No	1.
913	1. Adult (18 years & above age)	5. Negative	negative			50	45-54	26-64	Female	Dadu	0	illitrate	No	no		No	no							No	no	No	no	No	no	No	no	No	no	No	no	No	no	No	no	Yes	yes	No	no		1.	2. 0	0	3. No	1.
914	1. Adult (18 years & above age)	5. Negative	negative			48	45-54	26-64	Male	Dadu	5	primary	No	no		No	no							No	no	No	no	No	no	No	no	No	no	No	no	No	no	No	no	No	no	Yes	yes		1.	13. 5	5	3. No	1.
915	1. Adult (18 years & above age)	5. Negative	negative			44	35-44	26-64	Female	Dadu	5	primary	No	no		No	no							No	no	No	no	No	no	No	no	No	no	No	no	No	no	Yes	yes	Yes	yes	No	no		1.	13. 5	5	3. No	1.
916	1. Adult (18 years & above age)	5. Negative	negative			34	25-34	26-64	Male	Dadu	5	primary	No	no		No	no							No	no	No	no	No	no	No	no	No	no	No	no	No	no	No	no	Yes	yes	No	no		1.	13. 5	5	3. No	1.
917	1. Adult (18 years & above age)	5. Negative	negative			26	25-34	26-64	Female	Dadu	5	primary	No	no		No	no							No	no	No	no	No	no	No	no	No	no	No	no	No	no	No	no	Yes	yes	No	no		1.	13. 5	5	3. No	1.
918	1. Adult (18 years & above age)	1. Anti HCV +ve	posetive	HCVRNA not run	test_not_done	62	55-64	26-64	Male	Dadu	5	primary	No	no		No	no							No	no	No	no	No	no	No	no	No	no	No	no	No	no	No	no	No	no	No	no		4. HCVRNA not run	13. 5	5	3. No	1.
919	1. Adult (18 years & above age)	5. Negative	negative			74	65-74	>=65	Female	Dadu	0	illitrate	No	no		No	no							No	no	No	no	No	no	No	no	No	no	No	no	No	no	No	no	Yes	yes	No	no		1.	2. 0	0	3. No	1.
920	1. Adult (18 years & above age)	1. Anti HCV +ve	posetive	HCVRNA not run	test_not_done	35	35-44	26-64	Female	Dadu	0	illitrate	No	no		No	no							No	no	No	no	No	no	No	no	No	no	No	no	No	no	No	no	No	no	No	no		4. HCVRNA not run	2. 0	0	3. No	1.
921	1. Adult (18 years & above age)	5. Negative	negative			31	25-34	26-64	Male	Dadu	10	secondary or higher	No	no		No	no							No	no	No	no	No	no	No	no	No	no	No	no	No	no	No	no	Yes	yes	Yes	yes		1.	4. 10	10	3. No	1.
922	1. Adult (18 years & above age)	5. Negative	negative			29	25-34	26-64	Female	Dadu	5	primary	No	no		No	no							No	no	No	no	No	no	No	no	No	no	No	no	No	no	No	no	Yes	yes	No	no		1.	13. 5	5	3. No	1.
923	1. Adult (18 years & above age)	5. Negative	negative			37	35-44	26-64	Male	Dadu	1	primary	No	no		No	no							No	no	No	no	No	no	No	no	No	no	No	no	No	no	No	no	Yes	yes	Yes	yes		1.	3. 1	1	3. No	1.
924	1. Adult (18 years & above age)	5. Negative	negative			22	18-24	18-24	Female	Dadu	0	illitrate	No	no		Yes	yes	Last 12 months	last 12 months	Negative	negative			No	no	No	no	No	no	No	no	No	no	No	no	No	no	Yes	yes	Yes	yes	No	no		1.	2. 0	0	3. No	1.
925	1. Adult (18 years & above age)	1. Anti HCV +ve	posetive	Detected	detected	48	45-54	26-64	Male	Dadu	14	secondary or higher	No	no		No	no							No	no	No	no	Yes	yes	No	no	No	no	No	no	No	no	No	no	Yes	yes	Yes	yes		2. Detected	8. 14	14	3. No	1.
926	1. Adult (18 years & above age)	5. Negative	negative			39	35-44	26-64	Female	Dadu	8	primary	No	no		No	no							No	no	No	no	Yes	yes	No	no	No	no	No	no	No	no	Yes	yes	Yes	yes	No	no		1.	16. 8	8	3. No	1.
927	1. Adult (18 years & above age)	5. Negative	negative			23	18-24	18-24	Male	Dadu	14	secondary or higher	No	no		No	no							No	no	No	no	Yes	yes	No	no	No	no	No	no	No	no	No	no	No	no	Yes	yes		1.	8. 14	14	3. No	1.
928	1. Adult (18 years & above age)	5. Negative	negative			19	18-24	18-24	Female	Dadu	12	secondary or higher	No	no		No	no							No	no	No	no	Yes	yes	No	no	No	no	No	no	No	no	No	no	No	no	No	no		1.	6. 12	12	3. No	1.
929	1. Adult (18 years & above age)	5. Negative	negative			38	35-44	26-64	Female	Dadu	0	illitrate	No	no		No	no							No	no	No	no	Yes	yes	No	no	No	no	No	no	No	no	No	no	Yes	yes	No	no		1.	2. 0	0	3. No	1.
930	1. Adult (18 years & above age)	1. Anti HCV +ve	posetive	HCVRNA not run	test_not_done	60	55-64	26-64	Male	Dadu	0	illitrate	No	no		No	no							No	no	No	no	No	no	No	no	No	no	No	no	No	no	No	no	Yes	yes	No	no		4. HCVRNA not run	2. 0	0	3. No	1.
931	1. Adult (18 years & above age)	5. Negative	negative			34	25-34	26-64	Male	Dadu	10	secondary or higher	No	no		No	no							No	no	No	no	No	no	No	no	No	no	No	no	No	no	No	no	Yes	yes	Yes	yes		1.	4. 10	10	3. No	1.
932	1. Adult (18 years & above age)	5. Negative	negative			18	18-24	18-24	Female	Dadu	10	secondary or higher	No	no		No	no							No	no	No	no	No	no	No	no	No	no	No	no	No	no	No	no	Yes	yes	No	no		1.	4. 10	10	3. No	1.
933	1. Adult (18 years & above age)	5. Negative	negative			35	35-44	26-64	Male	Dadu	5	primary	No	no		No	no							No	no	No	no	No	no	No	no	No	no	No	no	No	no	No	no	No	no	Yes	yes		1.	13. 5	5	3. No	1.
934	1. Adult (18 years & above age)	5. Negative	negative			25	25-34	26-64	Female	Dadu	0	illitrate	No	no		No	no							No	no	No	no	No	no	No	no	No	no	No	no	No	no	No	no	No	no	No	no		1.	2. 0	0	3. No	1.
935	1. Adult (18 years & above age)	5. Negative	negative			62	55-64	26-64	Male	Dadu	5	primary	No	no		No	no							No	no	No	no	No	no	No	no	No	no	No	no	No	no	No	no	Yes	yes	No	no		1.	13. 5	5	3. No	1.
936	1. Adult (18 years & above age)	5. Negative	negative			60	55-64	26-64	Female	Dadu	0	illitrate	No	no		No	no							No	no	No	no	No	no	No	no	No	no	No	no	No	no	No	no	No	no	No	no		1.	2. 0	0	3. No	1.
937	1. Adult (18 years & above age)	5. Negative	negative			19	18-24	18-24	Male	Dadu	0	illitrate	No	no		No	no							No	no	No	no	No	no	No	no	No	no	No	no	No	no	No	no	Yes	yes	Yes	yes		1.	2. 0	0	3. No	1.
938	1. Adult (18 years & above age)	1. Anti HCV +ve	posetive	Detected	detected	18	18-24	18-24	Female	Dadu	0	illitrate	No	no		No	no							No	no	No	no	No	no	No	no	No	no	No	no	No	no	No	no	Yes	yes	No	no		2. Detected	2. 0	0	3. No	1.
939	1. Adult (18 years & above age)	5. Negative	negative			32	25-34	26-64	Male	Dadu	5	primary	No	no		No	no							No	no	No	no	No	no	No	no	No	no	No	no	No	no	No	no	No	no	Yes	yes		1.	13. 5	5	3. No	1.
940	1. Adult (18 years & above age)	5. Negative	negative			31	25-34	26-64	Female	Dadu	12	secondary or higher	No	no		No	no							No	no	No	no	No	no	No	no	No	no	No	no	No	no	No	no	No	no	No	no		1.	6. 12	12	3. No	1.
941	1. Adult (18 years & above age)	5. Negative	negative			55	55-64	26-64	Male	Dadu	5	primary	No	no		Yes	yes	1-5 years	1-5 years	Negative	negative			No	no	Yes	yes	No	no	No	no	No	no	No	no	No	no	Yes	yes	Yes	yes	Yes	yes	2018	1.	13. 5	5	3. No	1.
942	1. Adult (18 years & above age)	5. Negative	negative			48	45-54	26-64	Female	Dadu	0	illitrate	No	no		No	no							No	no	No	no	No	no	No	no	No	no	No	no	No	no	No	no	Yes	yes	No	no		1.	2. 0	0	3. No	1.
943	1. Adult (18 years & above age)	5. Negative	negative			24	18-24	18-24	Male	Dadu	10	secondary or higher	No	no		No	no							No	no	No	no	No	no	No	no	No	no	No	no	No	no	No	no	Yes	yes	Yes	yes		1.	4. 10	10	3. No	1.
944	1. Adult (18 years & above age)	5. Negative	negative			22	18-24	18-24	Female	Dadu	0	illitrate	No	no		No	no							No	no	No	no	No	no	No	no	No	no	No	no	No	no	No	no	Yes	yes	No	no		1.	2. 0	0	3. No	1.
945	1. Adult (18 years & above age)	5. Negative	negative			20	18-24	18-24	Male	Dadu	10	secondary or higher	No	no		No	no							No	no	No	no	No	no	No	no	No	no	No	no	No	no	No	no	No	no	Yes	yes		1.	4. 10	10	3. No	1.
949	1. Adult (18 years & above age)	5. Negative	negative			53	45-54	26-64	Male	Dadu	16	secondary or higher	No	no		No	no							No	no	No	no	No	no	No	no	No	no	No	no	No	no	No	no	Yes	yes	Yes	yes		1.	9. 16	16	3. No	1.
950	1. Adult (18 years & above age)	5. Negative	negative			49	45-54	26-64	Female	Dadu	0	illitrate	No	no		No	no							No	no	No	no	No	no	No	no	Yes	yes	No	no	No	no	No	no	Yes	yes	No	no		1.	2. 0	0	3. No	1.
951	1. Adult (18 years & above age)	5. Negative	negative			18	18-24	18-24	Female	Dadu	0	illitrate	No	no		No	no							No	no	No	no	No	no	No	no	No	no	No	no	No	no	No	no	No	no	No	no		1.	2. 0	0	3. No	1.
952	1. Adult (18 years & above age)	5. Negative	negative			20	18-24	18-24	Female	Dadu	5	primary	No	no		No	no							No	no	No	no	No	no	No	no	No	no	No	no	No	no	No	no	No	no	No	no		1.	13. 5	5	3. No	1.
953	1. Adult (18 years & above age)	5. Negative	negative			40	35-44	26-64	Male	Dadu	10	secondary or higher	No	no		No	no							No	no	No	no	No	no	No	no	No	no	No	no	No	no	No	no	No	no	No	no		1.	4. 10	10	3. No	1.
954	1. Adult (18 years & above age)	5. Negative	negative			44	35-44	26-64	Male	Dadu	0	illitrate	No	no		No	no							No	no	No	no	No	no	No	no	No	no	No	no	No	no	No	no	Yes	yes	Yes	yes		1.	2. 0	0	3. No	1.
955	1. Adult (18 years & above age)	5. Negative	negative			41	35-44	26-64	Female	Dadu	0	illitrate	No	no		No	no							No	no	Yes	yes	No	no	No	no	No	no	No	no	No	no	No	no	Yes	yes	No	no	2015	1.	2. 0	0	3. No	1.
956	1. Adult (18 years & above age)	5. Negative	negative			34	25-34	26-64	Male	Dadu	0	illitrate	No	no		No	no							No	no	No	no	No	no	No	no	No	no	No	no	No	no	No	no	Yes	yes	Yes	yes		1.	2. 0	0	3. No	1.
957	1. Adult (18 years & above age)	1. Anti HCV +ve	posetive	HCVRNA not run	test_not_done	28	25-34	26-64	Female	Dadu	0	illitrate	No	no		No	no							No	no	No	no	No	no	No	no	No	no	No	no	No	no	No	no	Yes	yes	No	no		4. HCVRNA not run	2. 0	0	3. No	1.
958	1. Adult (18 years & above age)	5. Negative	negative			55	55-64	26-64	Male	Dadu	0	illitrate	No	no		No	no							No	no	No	no	No	no	No	no	No	no	No	no	No	no	No	no	No	no	Yes	yes		1.	2. 0	0	3. No	1.
959	1. Adult (18 years & above age)	5. Negative	negative			50	45-54	26-64	Female	Dadu	0	illitrate	No	no		No	no							No	no	Yes	yes	No	no	No	no	No	no	No	no	No	no	Yes	yes	Yes	yes	No	no	2014	1.	2. 0	0	3. No	1.
960	1. Adult (18 years & above age)	5. Negative	negative			28	25-34	26-64	Female	Dadu	0	illitrate	No	no		No	no							No	no	No	no	No	no	No	no	No	no	No	no	No	no	No	no	No	no	No	no		1.	2. 0	0	3. No	1.
961	1. Adult (18 years & above age)	1. Anti HCV +ve	posetive	Detected	detected	56	55-64	26-64	Male	Dadu	0	illitrate	No	no		No	no							No	no	No	no	No	no	No	no	No	no	No	no	No	no	No	no	No	no	Yes	yes		2. Detected	2. 0	0	3. No	1.
962	1. Adult (18 years & above age)	5. Negative	negative			54	45-54	26-64	Female	Dadu	0	illitrate	No	no		No	no							No	no	No	no	No	no	No	no	No	no	No	no	No	no	No	no	No	no	No	no		1.	2. 0	0	3. No	1.
963	1. Adult (18 years & above age)	5. Negative	negative			70	65-74	>=65	Male	Dadu	0	illitrate	No	no		No	no							No	no	No	no	No	no	No	no	No	no	No	no	No	no	No	no	Yes	yes	No	no		1.	2. 0	0	3. No	1.
964	1. Adult (18 years & above age)	5. Negative	negative			68	65-74	>=65	Female	Dadu	0	illitrate	No	no		No	no							No	no	No	no	No	no	No	no	No	no	No	no	No	no	No	no	Yes	yes	No	no		1.	2. 0	0	3. No	1.
965	1. Adult (18 years & above age)	5. Negative	negative			34	25-34	26-64	Male	Dadu	0	illitrate	No	no		No	no							No	no	No	no	No	no	No	no	No	no	No	no	No	no	No	no	Yes	yes	Yes	yes		1.	2. 0	0	3. No	1.
966	1. Adult (18 years & above age)	5. Negative	negative			18	18-24	18-24	Female	Dadu	0	illitrate	No	no		No	no							No	no	No	no	No	no	No	no	No	no	No	no	No	no	No	no	No	no	No	no		1.	2. 0	0	3. No	1.
967	1. Adult (18 years & above age)	5. Negative	negative			45	45-54	26-64	Male	Hyderabad	10	secondary or higher	No	no		No	no							No	no	No	no	No	no	No	no	No	no	No	no	No	no	No	no	No	no	No	no		1.	4. 10	10	3. No	1.
968	1. Adult (18 years & above age)	5. Negative	negative			35	35-44	26-64	Female	Hyderabad	14	secondary or higher	No	no		No	no							No	no	No	no	No	no	No	no	Yes	yes	No	no	No	no	No	no	No	no	No	no		1.	8. 14	14	3. No	1.
969	1. Adult (18 years & above age)	5. Negative	negative			39	35-44	26-64	Male	Hyderabad	16	secondary or higher	Yes	yes	123	Yes	yes	Last 12 months	last 12 months	Negative	negative			No	no	No	no	No	no	No	no	No	no	No	no	No	no	No	no	No	no	No	no		1.	9. 16	16	4. Yes	4. 123
970	1. Adult (18 years & above age)	5. Negative	negative			27	25-34	26-64	Female	Hyderabad	0	illitrate	No	no		No	no							No	no	No	no	No	no	No	no	No	no	No	no	No	no	No	no	No	no	No	no		1.	2. 0	0	3. No	1.
971	1. Adult (18 years & above age)	5. Negative	negative			60	55-64	26-64	Female	Hyderabad	14	secondary or higher	No	no		Yes	yes	1-5 years	1-5 years	Negative	negative			No	no	No	no	No	no	No	no	No	no	No	no	No	no	No	no	No	no				1.	8. 14	14	3. No	1.
972	1. Adult (18 years & above age)	5. Negative	negative			28	25-34	26-64	Male	Hyderabad	14	secondary or higher	Yes	yes	1	Yes	yes	1-5 years	1-5 years	Negative	negative			No	no	No	no	No	no	No	no	No	no	No	no	No	no	No	no	No	no				1.	8. 14	14	4. Yes	2. 1
973	1. Adult (18 years & above age)	5. Negative	negative			32	25-34	26-64	Male	Hyderabad	16	secondary or higher	Yes	yes	123									No	no	No	no	No	no	No	no	No	no	No	no	No	no	No	no	No	no	No	no		1.	9. 16	16	4. Yes	4. 123
974	1. Adult (18 years & above age)	5. Negative	negative			75	75 & above	>=65	Female	Hyderabad		unknown	No	no		No	no							No	no	No	no	No	no	No	no	Yes	yes	No	no	No	no	No	no	No	no	No	no		1.	1.		3. No	1.
975	1. Adult (18 years & above age)	5. Negative	negative			37	35-44	26-64	Female	Hyderabad	10	secondary or higher	No	no		No	no							No	no	Yes	yes	No	no	No	no	No	no	No	no	No	no	Yes	yes	Yes	yes			2016	1.	4. 10	10	3. No	1.
976	1. Adult (18 years & above age)	5. Negative	negative			63	55-64	26-64	Male	Hyderabad	12	secondary or higher	No	no		No	no							No	no	Yes	yes	Yes	yes	No	no	Yes	yes	No	no	No	no	Yes	yes	Yes	yes	No	no	1979	1.	6. 12	12	3. No	1.
977	1. Adult (18 years & above age)	1. Anti HCV +ve	posetive	Not detected	not detected	61	55-64	26-64	Female	Hyderabad	10	secondary or higher	No	no		Yes	yes	Last 12 months	last 12 months	Positive	posetive	Yes	yes	No	no	Yes	yes	Yes	yes	Yes	yes	Yes	yes	Yes	yes	No	no	Yes	yes	Yes	yes			2013	5. Not detected	4. 10	10	3. No	1.
978	1. Adult (18 years & above age)	5. Negative	negative			43	35-44	26-64	Male	Hyderabad	12	secondary or higher	No	no		No	no							No	no	No	no	Yes	yes	No	no	Yes	yes	No	no	No	no	Yes	yes	Yes	yes	Yes	yes		1.	6. 12	12	3. No	1.
979	1. Adult (18 years & above age)	5. Negative	negative			40	35-44	26-64	Male	Hyderabad	12	secondary or higher	No	no		No	no							No	no	No	no	Yes	yes	No	no	No	no	No	no	No	no	No	no	No	no	Yes	yes		1.	6. 12	12	3. No	1.
980	1. Adult (18 years & above age)	5. Negative	negative			28	25-34	26-64	Female	Hyderabad	14	secondary or higher	No	no		No	no							No	no	Yes	yes	Yes	yes	No	no	No	no	No	no	No	no	Yes	yes	Yes	yes			2011	1.	8. 14	14	3. No	1.
981	1. Adult (18 years & above age)	5. Negative	negative			30	25-34	26-64	Female	Hyderabad	12	secondary or higher	No	no		No	no							No	no	No	no	Yes	yes	No	no	No	no	No	no	No	no	No	no	No	no				1.	6. 12	12	3. No	1.
982	1. Adult (18 years & above age)	5. Negative	negative			63	55-64	26-64	Male	Hyderabad	0	illitrate	No	no		Yes	yes	Last 12 months	last 12 months	Negative	negative			No	no	Yes	yes	No	no	No	no	Yes	yes	No	no	No	no	Yes	yes	Yes	yes	Yes	yes	2017	1.	2. 0	0	3. No	1.
983	1. Adult (18 years & above age)	5. Negative	negative			47	45-54	26-64	Female	Hyderabad	8	primary	No	no		No	no							No	no	No	no	No	no	No	no	No	no	No	no	No	no	Yes	yes	No	no	No	no		1.	16. 8	8	3. No	1.
984	1. Adult (18 years & above age)	5. Negative	negative			18	18-24	18-24	Male	Hyderabad	7	primary	No	no		No	no							No	no	No	no	No	no	No	no	No	no	No	no	No	no	No	no	No	no	Yes	yes	2017	1.	15. 7	7	3. No	1.
985	1. Adult (18 years & above age)	5. Negative	negative			37	35-44	26-64	Male	Hyderabad	8	primary	No	no														No	no	Yes	yes	No	no	No	no	No	no	No	no	No	no	Yes	yes		1.	16. 8	8	3. No	1.
986	1. Adult (18 years & above age)	5. Negative	negative			33	25-34	26-64	Female	Hyderabad	12	secondary or higher	No	no		No	no							No	no	Yes	yes	No	no	No	no	No	no	No	no	No	no	Yes	yes	No	no	No	no	2016	1.	6. 12	12	3. No	1.
987	1. Adult (18 years & above age)	1. Anti HCV +ve	posetive	HCVRNA not run	test_not_done	52	45-54	26-64	Male	Hyderabad	14	secondary or higher	Yes	yes	123	Yes	yes	>5 years	>5 years	Negative	negative			No	no	No	no	No	no	No	no	No	no	No	no	No	no	No	no	No	no	Yes	yes		4. HCVRNA not run	8. 14	14	4. Yes	4. 123
988	1. Adult (18 years & above age)	5. Negative	negative			45	45-54	26-64	Female	Hyderabad	14	secondary or higher	No	no										No	no	No	no	No	no	No	no	No	no	No	no	No	no	Yes	yes	Yes	yes				1.	8. 14	14	3. No	1.
989	1. Adult (18 years & above age)	5. Negative	negative			42	35-44	26-64	Male	Hyderabad	14	secondary or higher	Don't know			No	no							No	no	No	no	No	no	No	no	Yes	yes	No	no	No	no	Yes	yes	No	no	Yes	yes		1.	8. 14	14	2. Don't know	1.
990	1. Adult (18 years & above age)	5. Negative	negative			20	18-24	18-24	Female	Hyderabad	14	secondary or higher	No	no		No	no							No	no	No	no	No	no	No	no	No	no	No	no	No	no	No	no	Yes	yes				1.	8. 14	14	3. No	1.
991	1. Adult (18 years & above age)	5. Negative	negative			33	25-34	26-64	Male	Hyderabad	10	secondary or higher	Yes	yes	123	Yes	yes	>5 years	>5 years	Negative	negative			No	no	No	no	No	no	No	no	Yes	yes	No	no	No	no	Yes	yes	Yes	yes	Yes	yes		1.	4. 10	10	4. Yes	4. 123
992	1. Adult (18 years & above age)	5. Negative	negative			36	35-44	26-64	Female	Hyderabad	14	secondary or higher	Yes	yes	123	Yes	yes	>5 years	>5 years	Negative	negative			No	no	No	no	No	no	Yes	yes	Yes	yes	Yes	yes	No	no	Yes	yes	Yes	yes	No	no		1.	8. 14	14	4. Yes	4. 123
993	1. Adult (18 years & above age)	5. Negative	negative			61	55-64	26-64	Female	Hyderabad	0	illitrate	No	no		No	no							No	no	Yes	yes	No	no	Yes	yes	Yes	yes	No	no	No	no	Yes	yes	Yes	yes	No	no	1999	1.	2. 0	0	3. No	1.
994	1. Adult (18 years & above age)	5. Negative	negative			35	35-44	26-64	Male	Hyderabad	8	primary	No	no		No	no							No	no	No	no	No	no	No	no	No	no	No	no	No	no	No	no	No	no	Don't know			1.	16. 8	8	3. No	1.
995	1. Adult (18 years & above age)	5. Negative	negative			35	35-44	26-64	Female	Hyderabad	8	primary	No	no		No	no							No	no	Yes	yes	No	no	No	no	Yes	yes	No	no	No	no	Yes	yes	No	no	No	no	2016	1.	16. 8	8	3. No	1.
996	1. Adult (18 years & above age)	5. Negative	negative			59	55-64	26-64	Male	Hyderabad	12	secondary or higher	Yes	yes	123	Yes	yes	1-5 years	1-5 years	Negative	negative			No	no	No	no	No	no	No	no	No	no	No	no	No	no	No	no			Yes	yes		1.	6. 12	12	4. Yes	4. 123
997	1. Adult (18 years & above age)	5. Negative	negative			57	55-64	26-64	Female	Hyderabad	0	illitrate	No	no		No	no							No	no	No	no	No	no	No	no	No	no	No	no	No	no	Yes	yes	No	no				1.	2. 0	0	3. No	1.
998	1. Adult (18 years & above age)	5. Negative	negative			24	18-24	18-24	Male	Hyderabad	0	illitrate	No	no										No	no	No	no	No	no	No	no	No	no	No	no	No	no	No	no	No	no	No	no		1.	2. 0	0	3. No	1.
999	1. Adult (18 years & above age)	5. Negative	negative			46	45-54	26-64	Male	Hyderabad	0	illitrate	No	no		No	no							No	no			No	no	No	no	No	no	No	no	No	no	Yes	yes	No	no	Yes	yes		1.	2. 0	0	3. No	1.
1000	1. Adult (18 years & above age)	5. Negative	negative			43	35-44	26-64	Female	Hyderabad	7	primary	No	no		No	no							No	no	Yes	yes	No	no	No	no	Yes	yes	No	no	No	no	Yes	yes	Yes	yes	No	no	2009	1.	15. 7	7	3. No	1.
1001	1. Adult (18 years & above age)	5. Negative	negative			45	45-54	26-64	Male	Hyderabad	5	primary	No	no		No	no							No	no	No	no	No	no	No	no	Yes	yes	No	no	No	no	No	no	Yes	yes	Yes	yes		1.	13. 5	5	3. No	1.
1002	1. Adult (18 years & above age)	5. Negative	negative			40	35-44	26-64	Female	Hyderabad	10	secondary or higher	No	no		No	no							No	no	Yes	yes	No	no	No	no	No	no	No	no			Yes	yes	Yes	yes	No	no	2012	1.	4. 10	10	3. No	1.
1003	1. Adult (18 years & above age)	5. Negative	negative			56	55-64	26-64	Male	Hyderabad	14	secondary or higher	No	no		No	no							No	no	Yes	yes	No	no	No	no	Yes	yes	No	no	No	no	Yes	yes	No	no	Yes	yes	2011	1.	8. 14	14	3. No	1.
1004	1. Adult (18 years & above age)	5. Negative	negative			46	45-54	26-64	Female	Hyderabad	10	secondary or higher	No	no		Yes	yes	>5 years	>5 years	Negative	negative			No	no	No	no	No	no	No	no	No	no	No	no	No	no	No	no	No	no	No	no		1.	4. 10	10	3. No	1.
1005	1. Adult (18 years & above age)	5. Negative	negative			21	18-24	18-24	Male	Hyderabad	14	secondary or higher	No	no										No	no	No	no	No	no	No	no	No	no	No	no	No	no	No	no	No	no	No	no		1.	8. 14	14	3. No	1.
1006	1. Adult (18 years & above age)	5. Negative	negative			25	25-34	26-64	Female	Hyderabad	14	secondary or higher	No	no		No	no							No	no	No	no	No	no	No	no	No	no	No	no	No	no	No	no	No	no	No	no		1.	8. 14	14	3. No	1.
1007	1. Adult (18 years & above age)	1. Anti HCV +ve	posetive	HCVRNA not run	test_not_done	45	45-54	26-64	Male	Hyderabad	12	secondary or higher	No	no		No	no							No	no	No	no	No	no	No	no	No	no	No	no	No	no	No	no	No	no	Yes	yes		4. HCVRNA not run	6. 12	12	3. No	1.
1008	1. Adult (18 years & above age)	5. Negative	negative			38	35-44	26-64	Female	Hyderabad	10	secondary or higher	No	no		No	no							No	no	Yes	yes	No	no	No	no	No	no	No	no	No	no	Yes	yes	Yes	yes	No	no	2014	1.	4. 10	10	3. No	1.
1009	1. Adult (18 years & above age)	5. Negative	negative			45	45-54	26-64	Male	Hyderabad	12	secondary or higher	No	no		No	no							No	no	No	no	No	no	No	no	No	no	No	no	No	no	Yes	yes	Yes	yes	Yes	yes		1.	6. 12	12	3. No	1.
1010	1. Adult (18 years & above age)	5. Negative	negative			36	35-44	26-64	Female	Hyderabad	5	primary	No	no		No	no							No	no	No	no	No	no	No	no	No	no	No	no	No	no	No	no	Yes	yes				1.	13. 5	5	3. No	1.
1011	1. Adult (18 years & above age)	5. Negative	negative			79	75 & above	>=65	Male	Hyderabad	0	illitrate	No	no		No	no							No	no	Yes	yes	No	no	No	no	Yes	yes	No	no	No	no	Yes	yes	Yes	yes	No	no	1989	1.	2. 0	0	3. No	1.
1012	1. Adult (18 years & above age)	5. Negative	negative			27	25-34	26-64	Male	Hyderabad	12	secondary or higher	No	no		No	no							No	no	No	no	No	no	No	no	No	no	No	no	No	no	No	no	No	no	No	no		1.	6. 12	12	3. No	1.
1013	1. Adult (18 years & above age)	5. Negative	negative			20	18-24	18-24	Female	Hyderabad	12	secondary or higher	No	no		No	no							No	no	No	no	No	no	No	no	No	no	No	no	No	no	No	no	No	no	No	no		1.	6. 12	12	3. No	1.
1014	1. Adult (18 years & above age)	5. Negative	negative			41	35-44	26-64	Male	Hyderabad	8	primary	Yes	yes	123	No	no							No	no	No	no	No	no	No	no	Yes	yes	No	no	No	no	No	no	No	no	Yes	yes		1.	16. 8	8	4. Yes	4. 123
1015	1. Adult (18 years & above age)	5. Negative	negative			32	25-34	26-64	Female	Hyderabad	12	secondary or higher	Yes	yes	123	No	no							No	no	Yes	yes	No	no	No	no	No	no	No	no	No	no	Yes	yes	No	no	No	no	2012	1.	6. 12	12	4. Yes	4. 123
1016	1. Adult (18 years & above age)	5. Negative	negative			47	45-54	26-64	Female	Hyderabad	10	secondary or higher	No	no		No	no							No	no	No	no	No	no	No	no	No	no	No	no	No	no	Yes	yes	Yes	yes	No	no		1.	4. 10	10	3. No	1.
1017	1. Adult (18 years & above age)	5. Negative	negative			40	35-44	26-64	Female	Hyderabad	5	primary	No	no		No	no							No	no	Yes	yes	No	no	No	no	Yes	yes	No	no	No	no	Yes	yes	Yes	yes	No	no	2013	1.	13. 5	5	3. No	1.
1018	1. Adult (18 years & above age)	5. Negative	negative			60	55-64	26-64	Female	Hyderabad	0	illitrate	No	no		No	no							No	no	No	no	No	no	No	no	No	no	No	no	No	no	Yes	yes	No	no	No	no		1.	2. 0	0	3. No	1.
1019	1. Adult (18 years & above age)	5. Negative	negative			34	25-34	26-64	Male	Hyderabad	5	primary	No	no		No	no							No	no	No	no	No	no	No	no	No	no	No	no	No	no	No	no	No	no	Yes	yes		1.	13. 5	5	3. No	1.
1020	1. Adult (18 years & above age)	5. Negative	negative			34	25-34	26-64	Female	Hyderabad	0	illitrate	No	no		No	no							No	no	No	no	No	no	No	no	No	no	No	no	No	no	No	no	No	no	No	no		1.	2. 0	0	3. No	1.
1021	1. Adult (18 years & above age)	5. Negative	negative			30	25-34	26-64	Male	Hyderabad	0	illitrate	No	no		No	no							No	no			No	no	Yes	yes	No	no			No	no	No	no	Yes	yes	No	no		1.	2. 0	0	3. No	1.
1022	1. Adult (18 years & above age)	5. Negative	negative			28	25-34	26-64	Female	Hyderabad	0	illitrate	No	no		No	no							No	no			No	no	No	no	No	no	No	no	No	no	No	no	Yes	yes	No	no		1.	2. 0	0	3. No	1.
1023	1. Adult (18 years & above age)	5. Negative	negative			71	65-74	>=65	Male	Hyderabad	0	illitrate	No	no		No	no							No	no	No	no	No	no	No	no	No	no	No	no	No	no	No	no	No	no	No	no		1.	2. 0	0	3. No	1.
1024	1. Adult (18 years & above age)	5. Negative	negative			66	65-74	>=65	Female	Hyderabad	0	illitrate	No	no		No	no							No	no	No	no	No	no	No	no	No	no	No	no	No	no	No	no	No	no	No	no		1.	2. 0	0	3. No	1.
1025	1. Adult (18 years & above age)	5. Negative	negative			37	35-44	26-64	Male	Hyderabad	8	primary	No	no		No	no							No	no	No	no	No	no	Yes	yes	No	no	No	no	No	no	No	no	Yes	yes	Yes	yes		1.	16. 8	8	3. No	1.
1026	1. Adult (18 years & above age)	5. Negative	negative			35	35-44	26-64	Female	Hyderabad	0	illitrate	No	no		No	no							No	no	No	no	No	no	Yes	yes	No	no	No	no	No	no	No	no	Yes	yes	No	no		1.	2. 0	0	3. No	1.
1027	1. Adult (18 years & above age)	5. Negative	negative			37	35-44	26-64	Male	Hyderabad	8	primary	No	no		No	no							No	no	No	no	No	no	No	no	No	no	No	no	No	no	No	no	No	no	Yes	yes		1.	16. 8	8	3. No	1.
1028	1. Adult (18 years & above age)	5. Negative	negative			35	35-44	26-64	Female	Hyderabad		unknown	No	no		No	no							No	no	No	no	No	no	No	no	No	no	No	no	No	no	No	no	No	no	No	no		1.	1.		3. No	1.
1029	1. Adult (18 years & above age)	5. Negative	negative			39	35-44	26-64	Male	Hyderabad	12	secondary or higher	No	no		Yes	yes	Last 12 months	last 12 months	Negative	negative			No	no	No	no	Yes	yes	No	no	No	no	No	no	No	no	No	no	Yes	yes	Yes	yes		1.	6. 12	12	3. No	1.
1030	1. Adult (18 years & above age)	5. Negative	negative			47	45-54	26-64	Female	Hyderabad	0	illitrate	No	no		No	no							No	no			Yes	yes	No	no	Yes	yes	No	no	No	no	Yes	yes	Yes	yes				1.	2. 0	0	3. No	1.
1031	1. Adult (18 years & above age)	5. Negative	negative			59	55-64	26-64	Female	Hyderabad	3	primary	No	no		No	no							No	no	No	no	Yes	yes	No	no	Yes	yes	No	no			No	no	Yes	yes	No	no		1.	11. 3	3	3. No	1.
1032	1. Adult (18 years & above age)	5. Negative	negative			50	45-54	26-64	Male	Hyderabad	14	secondary or higher	No	no		No	no							No	no	No	no	Yes	yes	No	no	Yes	yes	No	no	No	no	No	no	No	no	Yes	yes		1.	8. 14	14	3. No	1.
1033	1. Adult (18 years & above age)	5. Negative	negative			42	35-44	26-64	Female	Hyderabad	0	illitrate	Yes	yes	123	Yes	yes	Last 12 months	last 12 months	Negative	negative			No	no	Yes	yes	Yes	yes	No	no	No	no	No	no	No	no	No	no	Yes	yes	No	no	2001	1.	2. 0	0	4. Yes	4. 123
1034	1. Adult (18 years & above age)	5. Negative	negative			23	18-24	18-24	Female	Hyderabad	12	secondary or higher	No	no		No	no							No	no	No	no	Yes	yes	Yes	yes	No	no	No	no	No	no	No	no	No	no	No	no		1.	6. 12	12	3. No	1.
1035	1. Adult (18 years & above age)	5. Negative	negative			60	55-64	26-64	Male	Hyderabad	0	illitrate	No	no		No	no							No	no	No	no	No	no	No	no	No	no	No	no	No	no	No	no	No	no	No	no		1.	2. 0	0	3. No	1.
1036	1. Adult (18 years & above age)	5. Negative	negative			34	25-34	26-64	Male	Hyderabad	5	primary	No	no		No	no							No	no	No	no	No	no	No	no	No	no	No	no	No	no	No	no	No	no	No	no		1.	13. 5	5	3. No	1.
1037	1. Adult (18 years & above age)	5. Negative	negative			20	18-24	18-24	Female	Hyderabad	0	illitrate	No	no		No	no							No	no	No	no	No	no	No	no	No	no	No	no	No	no	No	no	No	no	No	no		1.	2. 0	0	3. No	1.
1038	1. Adult (18 years & above age)	5. Negative	negative			38	35-44	26-64	Male	Hyderabad	8	primary	Don't know			No	no							No	no	No	no	No	no	No	no	No	no	No	no	No	no	No	no	Yes	yes	No	no		1.	16. 8	8	2. Don't know	1.
1039	1. Adult (18 years & above age)	1. Anti HCV +ve	posetive	Detected	detected	34	25-34	26-64	Female	Hyderabad	0	illitrate	No	no		No	no							No	no	Yes	yes	No	no	No	no	No	no	No	no	No	no	Yes	yes	Yes	yes	No	no	2016	2. Detected	2. 0	0	3. No	1.
1040	1. Adult (18 years & above age)	5. Negative	negative			19	18-24	18-24	Male	Hyderabad	0	illitrate	No	no		No	no							No	no	No	no	No	no	No	no	No	no	No	no	No	no	No	no	No	no	No	no		1.	2. 0	0	3. No	1.
1041	1. Adult (18 years & above age)	5. Negative	negative			70	65-74	>=65	Male	Hyderabad	5	primary	Yes	yes	123	No	no							No	no	No	no	Yes	yes	No	no	No	no	No	no	No	no	No	no	No	no	No	no		1.	13. 5	5	4. Yes	4. 123
1042	1. Adult (18 years & above age)	5. Negative	negative			75	75 & above	>=65	Female	Hyderabad	0	illitrate	Yes	yes	123	No	no							No	no	No	no	Yes	yes	No	no	No	no	No	no	No	no	No	no	Yes	yes	No	no		1.	2. 0	0	4. Yes	4. 123
1043	1. Adult (18 years & above age)	5. Negative	negative			45	45-54	26-64	Female	Hyderabad	5	primary	Yes	yes	123	No	no							No	no	Yes	yes	Yes	yes	No	no	No	no	No	no	No	no	Yes	yes	No	no	No	no	2004	1.	13. 5	5	4. Yes	4. 123
1044	1. Adult (18 years & above age)	5. Negative	negative			36	35-44	26-64	Male	Hyderabad	5	primary	No	no		No	no							No	no	No	no	Yes	yes	No	no	No	no	No	no	No	no	No	no	Yes	yes	Yes	yes		1.	13. 5	5	3. No	1.
1045	1. Adult (18 years & above age)	5. Negative	negative			24	18-24	18-24	Female	Hyderabad	12	secondary or higher	Yes	yes	123	No	no							No	no	No	no	Yes	yes	No	no	No	no	No	no	No	no	No	no	No	no	No	no		1.	6. 12	12	4. Yes	4. 123
1046	1. Adult (18 years & above age)	5. Negative	negative			30	25-34	26-64	Male	Hyderabad	5	primary	Yes	yes	123	No	no							No	no	No	no	Yes	yes	No	no	No	no	No	no	No	no	No	no	No	no	Yes	yes		1.	13. 5	5	4. Yes	4. 123
1047	1. Adult (18 years & above age)	5. Negative	negative			24	18-24	18-24	Male	Hyderabad	8	primary	Yes	yes	123	No	no							No	no	No	no	Yes	yes	No	no	No	no	No	no	No	no	No	no	Yes	yes	Yes	yes		1.	16. 8	8	4. Yes	4. 123
1048	1. Adult (18 years & above age)	5. Negative	negative			30	25-34	26-64	Male	Hyderabad	0	illitrate	No	no		No	no							No	no			No	no	No	no	No	no	No	no	No	no			No	no	Yes	yes		1.	2. 0	0	3. No	1.
1049	1. Adult (18 years & above age)	5. Negative	negative			29	25-34	26-64	Female	Hyderabad	0	illitrate	No	no		No	no							Yes	yes	Yes	yes	No	no	No	no	No	no	No	no	No	no	Yes	yes	Yes	yes	No	no	2019	1.	2. 0	0	3. No	1.
1050	1. Adult (18 years & above age)	5. Negative	negative			35	35-44	26-64	Male	Hyderabad	12	secondary or higher	No	no		No	no							No	no	No	no	No	no	No	no	No	no	No	no	No	no	No	no	No	no	Yes	yes		1.	6. 12	12	3. No	1.
1051	1. Adult (18 years & above age)	5. Negative	negative			31	25-34	26-64	Female	Hyderabad	0	illitrate	No	no		No	no							No	no	No	no	No	no	No	no	No	no	No	no	No	no	No	no	No	no	No	no		1.	2. 0	0	3. No	1.
1052	1. Adult (18 years & above age)	5. Negative	negative			20	18-24	18-24	Male	Hyderabad	0	illitrate	No	no		No	no							No	no	No	no	No	no	No	no	No	no	No	no	No	no	No	no	No	no	Yes	yes		1.	2. 0	0	3. No	1.
1053	1. Adult (18 years & above age)	5. Negative	negative			19	18-24	18-24	Female	Hyderabad	0	illitrate	No	no		No	no							No	no	No	no	No	no	No	no	No	no	No	no	No	no	No	no	No	no	No	no		1.	2. 0	0	3. No	1.
1054	1. Adult (18 years & above age)	5. Negative	negative			39	35-44	26-64	Male	Hyderabad	0	illitrate	No	no		No	no							No	no	No	no	No	no	No	no	No	no	No	no	No	no	No	no	Yes	yes	Yes	yes		1.	2. 0	0	3. No	1.
1055	1. Adult (18 years & above age)	5. Negative	negative			29	25-34	26-64	Female	Hyderabad	0	illitrate	No	no		No	no							No	no	No	no	No	no	No	no	No	no	No	no	No	no	No	no	No	no	No	no		1.	2. 0	0	3. No	1.
1057	1. Adult (18 years & above age)	5. Negative	negative			41	35-44	26-64	Female	Hyderabad	0	illitrate	No	no		No	no							No	no	No	no	No	no	No	no	No	no	No	no	No	no	No	no	No	no	No	no		1.	2. 0	0	3. No	1.
1058	1. Adult (18 years & above age)	5. Negative	negative			21	18-24	18-24	Male	Hyderabad	9	secondary or higher	No	no		No	no							No	no	No	no	No	no	No	no	No	no	No	no	No	no	No	no	No	no	Yes	yes		1.	17. 9	9	3. No	1.
1059	1. Adult (18 years & above age)	5. Negative	negative			19	18-24	18-24	Female	Hyderabad	0	illitrate	No	no		No	no							No	no	No	no	No	no	No	no	No	no	No	no	No	no	No	no	No	no	No	no		1.	2. 0	0	3. No	1.
1060	1. Adult (18 years & above age)	1. Anti HCV +ve	posetive	Detected	detected	52	45-54	26-64	Male	Hyderabad	12	secondary or higher	Yes	yes	123	Yes	yes	>5 years	>5 years	Positive	posetive	Yes	yes	No	no	No	no	Yes	yes	No	no	No	no	No	no	No	no	Yes	yes	Yes	yes	Yes	yes		2. Detected	6. 12	12	4. Yes	4. 123
1061	1. Adult (18 years & above age)	1. Anti HCV +ve	posetive	Detected	detected	49	45-54	26-64	Female	Hyderabad	5	primary	Yes	yes	123	Yes	yes	Don't know	don't know	Negative	negative			No	no	Yes	yes	Yes	yes	No	no	No	no	Yes	yes	No	no	Yes	yes	Yes	yes	No	no	2015	2. Detected	13. 5	5	4. Yes	4. 123
1062	1. Adult (18 years & above age)	5. Negative	negative			36	35-44	26-64	Male	Hyderabad	12	secondary or higher	No	no		No	no							No	no	No	no	No	no	Yes	yes	No	no	Yes	yes	No	no	Yes	yes	Yes	yes	Yes	yes		1.	6. 12	12	3. No	1.
1063	1. Adult (18 years & above age)	1. Anti HCV +ve	posetive	Detected	detected	34	25-34	26-64	Female	Hyderabad	0	illitrate	No	no		No	no							No	no	Yes	yes	No	no	No	no	Yes	yes	Yes	yes	No	no	Yes	yes	Yes	yes	No	no	2012	2. Detected	2. 0	0	3. No	1.
1064	1. Adult (18 years & above age)	1. Anti HCV +ve	posetive	Detected	detected	31	25-34	26-64	Male	Hyderabad	8	primary	No	no		No	no							No	no	No	no	Yes	yes	No	no	No	no	No	no	No	no	No	no	No	no	Yes	yes		2. Detected	16. 8	8	3. No	1.
1065	1. Adult (18 years & above age)	5. Negative	negative			30	25-34	26-64	Female	Hyderabad	0	illitrate	No	no		No	no							No	no	No	no	Yes	yes	No	no	No	no	No	no	No	no	No	no	Yes	yes	No	no		1.	2. 0	0	3. No	1.
1066	1. Adult (18 years & above age)	1. Anti HCV +ve	posetive	Not detected	not detected	67	65-74	>=65	Male	Hyderabad	0	illitrate	No	no		Yes	yes	>5 years	>5 years	Positive	posetive	No	no	No	no	No	no	Yes	yes	No	no	No	no			No	no	Yes	yes	Yes	yes	Yes	yes		5. Not detected	2. 0	0	3. No	1.
1067	1. Adult (18 years & above age)	1. Anti HCV +ve	posetive	Detected	detected	52	45-54	26-64	Female	Hyderabad	0	illitrate	No	no		Yes	yes	>5 years	>5 years	Negative	negative			No	no	No	no	Yes	yes	No	no	No	no	No	no	No	no	Yes	yes	Yes	yes	No	no		2. Detected	2. 0	0	3. No	1.
1068	1. Adult (18 years & above age)	1. Anti HCV +ve	posetive	Detected	detected	49	45-54	26-64	Male	Hyderabad	0	illitrate	No	no		No	no							No	no	Yes	yes	No	no	No	no	No	no	No	no	No	no	Yes	yes	No	no	Yes	yes	2011	2. Detected	2. 0	0	3. No	1.
1069	1. Adult (18 years & above age)	5. Negative	negative			34	25-34	26-64	Female	Hyderabad	1	primary	No	no		No	no							No	no	No	no	No	no	No	no	No	no	No	no	No	no	No	no	No	no	No	no		1.	3. 1	1	3. No	1.
1070	1. Adult (18 years & above age)	5. Negative	negative			18	18-24	18-24	Male	Hyderabad	0	illitrate	No	no		No	no							No	no	No	no	No	no	No	no	No	no	Yes	yes	No	no	No	no	Yes	yes	Yes	yes		1.	2. 0	0	3. No	1.
1071	1. Adult (18 years & above age)	5. Negative	negative			18	18-24	18-24	Female	Hyderabad	0	illitrate	No	no		No	no							No	no	No	no	No	no	No	no	No	no	No	no	No	no	No	no	Yes	yes	No	no		1.	2. 0	0	3. No	1.
1072	1. Adult (18 years & above age)	5. Negative	negative			40	35-44	26-64	Female	Jamshoro	10	secondary or higher	No	no		No	no							No	no	No	no	No	no	No	no	No	no	No	no	No	no	No	no	No	no	No	no		1.	4. 10	10	3. No	1.
1073	1. Adult (18 years & above age)	5. Negative	negative			20	18-24	18-24	Female	Jamshoro	10	secondary or higher	No	no		No	no							No	no	No	no	No	no	No	no	No	no	No	no	No	no	No	no	No	no	No	no		1.	4. 10	10	3. No	1.
1074	1. Adult (18 years & above age)	5. Negative	negative			19	18-24	18-24	Female	Jamshoro	10	secondary or higher	No	no		No	no							No	no	No	no	No	no	No	no	No	no	No	no	No	no	No	no	No	no	No	no		1.	4. 10	10	3. No	1.
1075	1. Adult (18 years & above age)	5. Negative	negative			18	18-24	18-24	Male	Jamshoro	10	secondary or higher	No	no		No	no							No	no	No	no	No	no	No	no	No	no	No	no	No	no	No	no	No	no	Yes	yes		1.	4. 10	10	3. No	1.
1076	1. Adult (18 years & above age)	5. Negative	negative			18	18-24	18-24	Male	Jamshoro	10	secondary or higher	No	no		No	no							No	no	No	no	No	no	No	no	No	no	No	no	No	no	No	no	No	no	Yes	yes		1.	4. 10	10	3. No	1.
1078	1. Adult (18 years & above age)	5. Negative	negative			27	25-34	26-64	Male	Jamshoro	12	secondary or higher	No	no		No	no							No	no	No	no	Yes	yes	No	no	No	no	No	no	No	no	No	no	Yes	yes	No	no		1.	6. 12	12	3. No	1.
1079	1. Adult (18 years & above age)	5. Negative	negative			19	18-24	18-24	Female	Jamshoro	8	primary	No	no		No	no							No	no	No	no	Yes	yes	No	no	No	no	No	no	No	no	No	no	Yes	yes				1.	16. 8	8	3. No	1.
1080	1. Adult (18 years & above age)	5. Negative	negative			51	45-54	26-64	Male	Jamshoro	5	primary	No	no		No	no							No	no	No	no	Yes	yes	No	no	No	no	No	no	No	no	Yes	yes	Yes	yes	Yes	yes		1.	13. 5	5	3. No	1.
1081	1. Adult (18 years & above age)	1. Anti HCV +ve	posetive	Detected	detected	53	45-54	26-64	Female	Jamshoro		unknown	No	no		No	no							No	no	No	no	Yes	yes	No	no	No	no	No	no	No	no	No	no	Yes	yes				2. Detected	1.		3. No	1.
1082	1. Adult (18 years & above age)	5. Negative	negative			18	18-24	18-24	Female	Jamshoro	5	primary	No	no		No	no							No	no	No	no	Yes	yes	No	no	No	no	No	no	No	no	No	no	No	no				1.	13. 5	5	3. No	1.
1083	1. Adult (18 years & above age)	5. Negative	negative			20	18-24	18-24	Female	Jamshoro	5	primary	No	no		No	no							No	no	No	no	Yes	yes	No	no	No	no	No	no	No	no	No	no	Yes	yes				1.	13. 5	5	3. No	1.
1084	1. Adult (18 years & above age)	5. Negative	negative			36	35-44	26-64	Male	Jamshoro	5	primary	No	no		No	no							No	no	No	no	No	no	No	no	No	no	No	no	No	no	Yes	yes	Yes	yes	Yes	yes		1.	13. 5	5	3. No	1.
1085	1. Adult (18 years & above age)	1. Anti HCV +ve	posetive	Detected	detected	32	25-34	26-64	Female	Jamshoro	0	illitrate	No	no		No	no							No	no	Yes	yes	No	no	No	no	No	no	No	no	No	no	Yes	yes	Yes	yes			2018	2. Detected	2. 0	0	3. No	1.
1086	1. Adult (18 years & above age)	1. Anti HCV +ve	posetive	Not detected	not detected	40	35-44	26-64	Male	Jamshoro	10	secondary or higher	No	no		No	no							No	no	No	no	No	no	No	no	No	no	No	no	No	no	No	no	Yes	yes	Yes	yes		5. Not detected	4. 10	10	3. No	1.
1087	1. Adult (18 years & above age)	5. Negative	negative			39	35-44	26-64	Female	Jamshoro	0	illitrate	No	no		No	no							No	no	No	no	No	no	No	no	No	no	No	no	No	no	Yes	yes	Yes	yes				1.	2. 0	0	3. No	1.
1088	1. Adult (18 years & above age)	5. Negative	negative			18	18-24	18-24	Male	Jamshoro	8	primary	No	no		No	no							No	no	No	no	No	no	No	no	No	no	No	no	No	no	No	no	Yes	yes	Yes	yes		1.	16. 8	8	3. No	1.
1089	1. Adult (18 years & above age)	5. Negative	negative			35	35-44	26-64	Male	Jamshoro	8	primary	No	no		Yes	yes	1-5 years	1-5 years	Negative	negative			No	no	No	no	No	no	No	no	Yes	yes	No	no	No	no	No	no	Yes	yes	Yes	yes		1.	16. 8	8	3. No	1.
1090	1. Adult (18 years & above age)	5. Negative	negative			21	18-24	18-24	Female	Jamshoro	5	primary	No	no		No	no							No	no	Yes	yes	No	no	No	no	No	no	No	no	No	no	Yes	yes	Yes	yes	No	no		1.	13. 5	5	3. No	1.
1091	1. Adult (18 years & above age)	5. Negative	negative			21	18-24	18-24	Male	Jamshoro	5	primary	No	no		No	no							No	no	No	no	No	no	No	no	No	no	No	no	No	no	No	no	Yes	yes	Yes	yes	2	1.	13. 5	5	3. No	1.
1092	1. Adult (18 years & above age)	5. Negative	negative			32	25-34	26-64	Female	Jamshoro	8	primary	No	no		No	no							No	no	Yes	yes	No	no	No	no	No	no	No	no	No	no	No	no	No	no			2012	1.	16. 8	8	3. No	1.
1093	1. Adult (18 years & above age)	5. Negative	negative			67	65-74	>=65	Female	Jamshoro		unknown	No	no		No	no							No	no	No	no	No	no	No	no	No	no	No	no	No	no	No	no	Yes	yes				1.	1.		3. No	1.
1094	1. Adult (18 years & above age)	5. Negative	negative			33	25-34	26-64	Male	Jamshoro		unknown	No	no		No	no							No	no	No	no	No	no	No	no	No	no	No	no	No	no	No	no	Yes	yes	No	no		1.	1.		3. No	1.
1095	1. Adult (18 years & above age)	5. Negative	negative			31	25-34	26-64	Female	Jamshoro		unknown	No	no		No	no							No	no	No	no	No	no	No	no	No	no	No	no	No	no	No	no	Yes	yes				1.	1.		3. No	1.
1096	1. Adult (18 years & above age)	1. Anti HCV +ve	posetive	Detected	detected	33	25-34	26-64	Male	Jamshoro	8	primary	No	no		No	no							No	no	No	no	No	no	No	no	No	no	No	no	No	no	No	no	Yes	yes	No	no		2. Detected	16. 8	8	3. No	1.
1097	1. Adult (18 years & above age)	5. Negative	negative			31	25-34	26-64	Female	Jamshoro	3	primary	No	no		No	no							No	no	Yes	yes	No	no	No	no	No	no	No	no	No	no	Yes	yes	Yes	yes			2015	1.	11. 3	3	3. No	1.
1098	1. Adult (18 years & above age)	5. Negative	negative			39	35-44	26-64	Female	Jamshoro		unknown	No	no		No	no							No	no	No	no	No	no	No	no	No	no	No	no	No	no	No	no	Yes	yes	No	no		1.	1.		3. No	1.
1099	1. Adult (18 years & above age)	5. Negative	negative			31	25-34	26-64	Male	Jamshoro	14	secondary or higher	No	no		No	no							No	no	No	no	No	no	No	no	No	no	No	no	No	no	Yes	yes	Yes	yes	Yes	yes		1.	8. 14	14	3. No	1.
1100	1. Adult (18 years & above age)	5. Negative	negative			23	18-24	18-24	Male	Jamshoro	12	secondary or higher	No	no		No	no							No	no	No	no	No	no	No	no	No	no	No	no	No	no	Yes	yes	Yes	yes	Yes	yes		1.	6. 12	12	3. No	1.
1101	1. Adult (18 years & above age)	5. Negative	negative			28	25-34	26-64	Female	Jamshoro	8	primary	No	no		No	no							No	no	No	no	No	no	No	no	No	no	No	no	No	no	Yes	yes	Yes	yes				1.	16. 8	8	3. No	1.
1102	1. Adult (18 years & above age)	5. Negative	negative			56	55-64	26-64	Female	Jamshoro		unknown	No	no		No	no							No	no	No	no	No	no	No	no	No	no	No	no	No	no	Yes	yes	Yes	yes				1.	1.		3. No	1.
1103	1. Adult (18 years & above age)	5. Negative	negative			60	55-64	26-64	Female	Jamshoro		unknown	No	no		No	no							No	no	No	no	No	no	No	no	No	no	No	no	No	no	No	no	Yes	yes	No	no		1.	1.		3. No	1.
1104	1. Adult (18 years & above age)	5. Negative	negative			32	25-34	26-64	Female	Jamshoro	8	primary	No	no		No	no							No	no	No	no	No	no	No	no	No	no	No	no	No	no	No	no	Yes	yes	No	no		1.	16. 8	8	3. No	1.
1105	1. Adult (18 years & above age)	5. Negative	negative			31	25-34	26-64	Male	Jamshoro		unknown	No	no		No	no							No	no	No	no	No	no	No	no	No	no	No	no	No	no	No	no	No	no	Yes	yes		1.	1.		3. No	1.
1106	1. Adult (18 years & above age)	5. Negative	negative			28	25-34	26-64	Female	Jamshoro	10	secondary or higher	No	no		No	no							No	no	No	no	No	no	No	no	No	no	No	no	No	no	No	no	Yes	yes	No	no		1.	4. 10	10	3. No	1.
1107	1. Adult (18 years & above age)	5. Negative	negative			20	18-24	18-24	Male	Jamshoro	12	secondary or higher	No	no		No	no							No	no	No	no	No	no	No	no	No	no	No	no	No	no	No	no	No	no	Yes	yes		1.	6. 12	12	3. No	1.
1108	1. Adult (18 years & above age)	5. Negative	negative			23	18-24	18-24	Female	Jamshoro	8	primary	No	no		No	no							No	no	No	no	No	no	No	no	No	no	No	no	No	no	No	no	Yes	yes	Yes	yes		1.	16. 8	8	3. No	1.
1111	1. Adult (18 years & above age)	5. Negative	negative			25	25-34	26-64	Female	Jamshoro		unknown	No	no		No	no							No	no	No	no	No	no	No	no	No	no	No	no	No	no	No	no	Yes	yes	No	no		1.	1.		3. No	1.
1112	1. Adult (18 years & above age)	5. Negative	negative			41	35-44	26-64	Female	Jamshoro		unknown	No	no		No	no							No	no	No	no	No	no	No	no	No	no	No	no	No	no	No	no	No	no				1.	1.		3. No	1.
1114	1. Adult (18 years & above age)	5. Negative	negative			25	25-34	26-64	Female	Jamshoro	6	primary	No	no		No	no							No	no	No	no	No	no	No	no	No	no	No	no	No	no	Yes	yes	Yes	yes			2018	1.	14. 6	6	3. No	1.
1115	1. Adult (18 years & above age)	5. Negative	negative			49	45-54	26-64	Female	Jamshoro		unknown	No	no		No	no							No	no	Yes	yes	No	no	No	no	Yes	yes	No	no	No	no	Yes	yes	Yes	yes			2009	1.	1.		3. No	1.
1117	1. Adult (18 years & above age)	5. Negative	negative			45	45-54	26-64	Male	Jamshoro		unknown	No	no		Yes	yes	>5 years	>5 years	Positive	posetive	Yes	yes	No	no	No	no	No	no	No	no	Yes	yes	No	no	No	no	No	no	Yes	yes				1.	1.		3. No	1.
1118	1. Adult (18 years & above age)	5. Negative	negative			37	35-44	26-64	Male	Jamshoro	5	primary	No	no		No	no							No	no	No	no	No	no	No	no	No	no	No	no	No	no	No	no	Yes	yes	No	no		1.	13. 5	5	3. No	1.
1119	1. Adult (18 years & above age)	5. Negative	negative			54	45-54	26-64	Female	Jamshoro		unknown	No	no		No	no							No	no	Yes	yes	No	no	No	no	Yes	yes	No	no	No	no	Yes	yes	Yes	yes			2017	1.	1.		3. No	1.
1120	1. Adult (18 years & above age)	5. Negative	negative			44	35-44	26-64	Male	Jamshoro	0	illitrate	No	no		No	no							No	no	No	no	No	no	No	no	No	no	No	no	No	no	No	no	Yes	yes	No	no		1.	2. 0	0	3. No	1.
1121	1. Adult (18 years & above age)	5. Negative	negative			39	35-44	26-64	Female	Jamshoro	0	illitrate	No	no		No	no							No	no	No	no	No	no	No	no	No	no	No	no	No	no	Yes	yes	Yes	yes	No	no		1.	2. 0	0	3. No	1.
1122	1. Adult (18 years & above age)	5. Negative	negative			28	25-34	26-64	Male	Jamshoro	0	illitrate	No	no		No	no							No	no	No	no	No	no	No	no	Yes	yes	No	no	No	no	No	no	Yes	yes	Yes	yes		1.	2. 0	0	3. No	1.
1123	1. Adult (18 years & above age)	5. Negative	negative			19	18-24	18-24	Female	Jamshoro	0	illitrate	No	no		No	no							No	no	No	no	No	no	No	no	No	no	No	no	No	no	Yes	yes	Yes	yes	No	no		1.	2. 0	0	3. No	1.
1124	1. Adult (18 years & above age)	5. Negative	negative			36	35-44	26-64	Male	Jamshoro	0	illitrate	No	no		No	no							No	no	No	no	No	no	No	no	No	no	No	no	No	no	No	no	Yes	yes	Yes	yes		1.	2. 0	0	3. No	1.
1125	1. Adult (18 years & above age)	5. Negative	negative			19	18-24	18-24	Female	Jamshoro	0	illitrate	No	no		No	no							No	no	No	no	No	no	No	no	No	no	No	no	No	no	No	no	Yes	yes	No	no		1.	2. 0	0	3. No	1.
1126	1. Adult (18 years & above age)	5. Negative	negative			30	25-34	26-64	Female	Jamshoro	0	illitrate	No	no		No	no							No	no	Yes	yes	No	no	No	no	No	no	No	no	No	no	Yes	yes	Yes	yes	No	no	2019	1.	2. 0	0	3. No	1.
1127	1. Adult (18 years & above age)	5. Negative	negative			65	65-74	>=65	Female	Jamshoro	0	illitrate	No	no		No	no							No	no	No	no	No	no	No	no	No	no	No	no	No	no	Yes	yes	Yes	yes	No	no		1.	2. 0	0	3. No	1.
1129	1. Adult (18 years & above age)	5. Negative	negative			37	35-44	26-64	Female	Jamshoro	0	illitrate	No	no		No	no							No	no	No	no	No	no	No	no	No	no	No	no	No	no	No	no	Yes	yes	No	no		1.	2. 0	0	3. No	1.
1130	1. Adult (18 years & above age)	5. Negative	negative			34	25-34	26-64	Male	Jamshoro	0	illitrate	No	no		No	no							No	no	No	no	No	no	No	no	No	no	No	no	No	no	No	no	Yes	yes	Yes	yes		1.	2. 0	0	3. No	1.
1131	1. Adult (18 years & above age)	5. Negative	negative			31	25-34	26-64	Female	Jamshoro	0	illitrate	No	no		No	no							No	no	No	no	No	no	No	no	No	no	No	no	No	no	No	no	No	no				1.	2. 0	0	3. No	1.
1132	1. Adult (18 years & above age)	5. Negative	negative			27	25-34	26-64	Male	Jamshoro	0	illitrate	No	no		No	no							No	no	No	no	No	no	No	no	No	no	No	no	No	no	No	no	Yes	yes	Yes	yes		1.	2. 0	0	3. No	1.
1133	1. Adult (18 years & above age)	5. Negative	negative			79	75 & above	>=65	Male	Jamshoro	0	illitrate	No	no		No	no							No	no	No	no	No	no	No	no	No	no	No	no	No	no	No	no	No	no	Yes	yes		1.	2. 0	0	3. No	1.
1134	1. Adult (18 years & above age)	1. Anti HCV +ve	posetive	Not detected	not detected	67	65-74	>=65	Female	Jamshoro	0	illitrate	No	no		No	no							No	no	No	no	No	no	No	no	No	no	No	no	No	no	No	no	Yes	yes				5. Not detected	2. 0	0	3. No	1.
1135	1. Adult (18 years & above age)	1. Anti HCV +ve	posetive	Detected	detected	46	45-54	26-64	Male	Jamshoro	0	illitrate	No	no		No	no							No	no	No	no	Yes	yes	No	no	No	no	No	no	No	no	No	no	Yes	yes	Yes	yes		2. Detected	2. 0	0	3. No	1.
1136	1. Adult (18 years & above age)	1. Anti HCV +ve	posetive	Detected	detected	25	25-34	26-64	Female	Jamshoro	0	illitrate	No	no		No	no							No	no	No	no	Yes	yes	No	no	No	no	No	no	No	no	No	no	Yes	yes				2. Detected	2. 0	0	3. No	1.
1137	1. Adult (18 years & above age)	5. Negative	negative			51	45-54	26-64	Male	Jamshoro	0	illitrate	No	no		No	no							No	no	No	no	No	no	No	no	No	no	No	no	No	no	No	no	Yes	yes	Yes	yes		1.	2. 0	0	3. No	1.
1138	1. Adult (18 years & above age)	5. Negative	negative			45	45-54	26-64	Female	Jamshoro	0	illitrate	No	no		No	no							No	no	No	no	No	no	No	no	No	no	No	no	No	no	No	no	Yes	yes	No	no		1.	2. 0	0	3. No	1.
1139	1. Adult (18 years & above age)	1. Anti HCV +ve	posetive	Detected	detected	22	18-24	18-24	Male	Jamshoro	0	illitrate	No	no		Yes	yes	Last 12 months	last 12 months	Positive	posetive	Yes	yes	No	no	No	no	Yes	yes	No	no	No	no	No	no	No	no	No	no	Yes	yes	Yes	yes		2. Detected	2. 0	0	3. No	1.
1140	1. Adult (18 years & above age)	5. Negative	negative			22	18-24	18-24	Female	Jamshoro	0	illitrate	No	no		No	no							No	no	No	no	Yes	yes	No	no	No	no	No	no	No	no	No	no	Yes	yes	No	no		1.	2. 0	0	3. No	1.
1141	1. Adult (18 years & above age)	5. Negative	negative			19	18-24	18-24	Female	Jamshoro	0	illitrate	No	no		No	no							No	no	No	no	Yes	yes	No	no	No	no	No	no	No	no	No	no	No	no	No	no		1.	2. 0	0	3. No	1.
1142	1. Adult (18 years & above age)	5. Negative	negative			18	18-24	18-24	Male	Jamshoro	0	illitrate	No	no		No	no							No	no	No	no	Yes	yes	No	no	No	no	No	no	No	no	No	no	Yes	yes	Yes	yes		1.	2. 0	0	3. No	1.
1143	1. Adult (18 years & above age)	5. Negative	negative			33	25-34	26-64	Male	Jamshoro	0	illitrate	No	no		No	no							No	no	No	no	No	no	No	no	Yes	yes	Yes	yes	No	no	No	no	Yes	yes	Yes	yes		1.	2. 0	0	3. No	1.
1144	1. Adult (18 years & above age)	5. Negative	negative			29	25-34	26-64	Female	Jamshoro	0	illitrate	No	no		No	no							No	no	No	no	No	no	No	no	No	no	No	no	No	no	No	no	Yes	yes				1.	2. 0	0	3. No	1.
1145	1. Adult (18 years & above age)	5. Negative	negative			40	35-44	26-64	Male	Jamshoro	0	illitrate	No	no		No	no							No	no	No	no	No	no	No	no	No	no	No	no	No	no	No	no	No	no	No	no		1.	2. 0	0	3. No	1.
1146	1. Adult (18 years & above age)	5. Negative	negative			36	35-44	26-64	Female	Jamshoro	0	illitrate	No	no		No	no							No	no	No	no	No	no	No	no	No	no	No	no	No	no	No	no	Yes	yes				1.	2. 0	0	3. No	1.
1147	1. Adult (18 years & above age)	5. Negative	negative			69	65-74	>=65	Male	Jamshoro	0	illitrate	No	no		No	no							No	no	No	no	No	no	No	no	No	no	No	no	No	no	No	no	Yes	yes	No	no		1.	2. 0	0	3. No	1.
1148	1. Adult (18 years & above age)	5. Negative	negative			31	25-34	26-64	Female	Jamshoro	0	illitrate	No	no		No	no							No	no	No	no	No	no	No	no	No	no	No	no	No	no	Yes	yes	No	no				1.	2. 0	0	3. No	1.
1149	1. Adult (18 years & above age)	5. Negative	negative			65	65-74	>=65	Male	Jamshoro	0	illitrate	No	no		No	no							No	no	Yes	yes	No	no	No	no	No	no	No	no	No	no	Yes	yes	Yes	yes	Yes	yes	2014	1.	2. 0	0	3. No	1.
1150	1. Adult (18 years & above age)	5. Negative	negative			39	35-44	26-64	Female	Jamshoro	0	illitrate	No	no		No	no							No	no	No	no	No	no	No	no	No	no	No	no	No	no	Yes	yes	Yes	yes	No	no	2014	1.	2. 0	0	3. No	1.
1151	1. Adult (18 years & above age)	5. Negative	negative			21	18-24	18-24	Male	Jamshoro	0	illitrate	No	no		No	no							No	no	No	no	No	no	No	no	No	no	No	no	No	no	No	no	No	no	Yes	yes		1.	2. 0	0	3. No	1.
1152	1. Adult (18 years & above age)	1. Anti HCV +ve	posetive	Detected	detected	51	45-54	26-64	Male	Jamshoro	0	illitrate	No	no		No	no							No	no	No	no	No	no	No	no	No	no	No	no	No	no	No	no	Yes	yes	Yes	yes		2. Detected	2. 0	0	3. No	1.
1153	1. Adult (18 years & above age)	5. Negative	negative			51	45-54	26-64	Male	Jamshoro	0	illitrate	No	no		Don't know	don't know							Don't know		No	no	No	no	No	no	Yes	yes	No	no	No	no	No	no	Yes	yes				1.	2. 0	0	3. No	1.
1156	1. Adult (18 years & above age)	5. Negative	negative			49	45-54	26-64	Male	Jamshoro	0	illitrate	No	no		No	no							No	no	No	no	No	no	No	no	No	no	No	no	No	no	No	no	No	no	No	no		1.	2. 0	0	3. No	1.
1157	1. Adult (18 years & above age)	5. Negative	negative			45	45-54	26-64	Female	Jamshoro	0	illitrate	No	no		No	no							No	no	No	no	No	no	No	no	No	no			No	no	No	no	No	no				1.	2. 0	0	3. No	1.
1158	1. Adult (18 years & above age)	5. Negative	negative			19	18-24	18-24	Male	Jamshoro	0	illitrate	No	no		No	no							No	no	No	no	No	no	No	no	No	no	No	no	No	no	No	no	Yes	yes	Yes	yes		1.	2. 0	0	3. No	1.
1159	1. Adult (18 years & above age)	5. Negative	negative			66	65-74	>=65	Male	Jamshoro	0	illitrate	No	no		No	no							No	no	No	no	Yes	yes	No	no	No	no	No	no	No	no	No	no	Yes	yes	No	no		1.	2. 0	0	3. No	1.
1160	1. Adult (18 years & above age)	5. Negative	negative			63	55-64	26-64	Female	Jamshoro	0	illitrate	No	no		No	no							No	no	No	no	Yes	yes	No	no	No	no	No	no	No	no	No	no	Yes	yes				1.	2. 0	0	3. No	1.
1161	1. Adult (18 years & above age)	5. Negative	negative			47	45-54	26-64	Male	Jamshoro	10	secondary or higher	No	no		No	no							No	no	No	no	Yes	yes	No	no	No	no	No	no	No	no	No	no	No	no	No	no		1.	4. 10	10	3. No	1.
1162	1. Adult (18 years & above age)	5. Negative	negative			44	35-44	26-64	Female	Jamshoro	0	illitrate	No	no		No	no							No	no	No	no	Yes	yes	No	no	No	no	No	no	No	no	No	no	Yes	yes				1.	2. 0	0	3. No	1.
1163	1. Adult (18 years & above age)	5. Negative	negative			69	65-74	>=65	Male	Jamshoro	0	illitrate	No	no		No	no							No	no	No	no	No	no	No	no	No	no	No	no	No	no	No	no	No	no	No	no		1.	2. 0	0	3. No	1.
1164	1. Adult (18 years & above age)	5. Negative	negative			37	35-44	26-64	Male	Jamshoro	0	illitrate	No	no		No	no							No	no	No	no	No	no	No	no	No	no	No	no	No	no	No	no	No	no	No	no		1.	2. 0	0	3. No	1.
1165	1. Adult (18 years & above age)	5. Negative	negative			34	25-34	26-64	Male	Jamshoro	0	illitrate	No	no		No	no							No	no	No	no	No	no	No	no	No	no	No	no	No	no	No	no	No	no	No	no		1.	2. 0	0	3. No	1.
1166	1. Adult (18 years & above age)	5. Negative	negative			30	25-34	26-64	Male	Jamshoro	1	primary	No	no		No	no							No	no	No	no	No	no	No	no	No	no	No	no	No	no	No	no	Yes	yes	No	no		1.	3. 1	1	3. No	1.
1167	1. Adult (18 years & above age)	5. Negative	negative			40	35-44	26-64	Male	Jamshoro	0	illitrate	No	no		No	no							No	no	No	no	No	no	No	no	No	no	No	no	No	no	No	no	No	no	No	no		1.	2. 0	0	3. No	1.
1168	1. Adult (18 years & above age)	5. Negative	negative			18	18-24	18-24	Male	Jamshoro	0	illitrate	No	no		No	no							No	no	No	no	No	no	No	no	No	no	No	no	No	no	No	no	No	no	No	no		1.	2. 0	0	3. No	1.
1169	1. Adult (18 years & above age)	5. Negative	negative			20	18-24	18-24	Female	Jamshoro	0	illitrate	No	no		No	no							No	no	No	no	No	no	No	no	No	no	No	no	No	no	No	no	No	no				1.	2. 0	0	3. No	1.
1170	1. Adult (18 years & above age)	5. Negative	negative			37	35-44	26-64	Male	Jamshoro	0	illitrate	No	no		No	no							No	no	No	no	No	no	No	no	No	no	No	no	No	no	No	no	No	no	Yes	yes		1.	2. 0	0	3. No	1.
1171	1. Adult (18 years & above age)	5. Negative	negative			39	35-44	26-64	Female	Jamshoro	0	illitrate	No	no		No	no							No	no	Yes	yes	No	no	No	no	No	no	No	no	No	no	Yes	yes	Yes	yes	No	no	2019	1.	2. 0	0	3. No	1.
1172	1. Adult (18 years & above age)	5. Negative	negative			32	25-34	26-64	Male	Jamshoro	5	primary	No	no		Yes	yes	>5 years	>5 years	Negative	negative			No	no	No	no	No	no	No	no	No	no	No	no	No	no	No	no	Yes	yes	Yes	yes		1.	13. 5	5	3. No	1.
1173	1. Adult (18 years & above age)	5. Negative	negative			24	18-24	18-24	Female	Jamshoro	0	illitrate	No	no		No	no							No	no	No	no	No	no	No	no	No	no	No	no	No	no	No	no	Yes	yes	No	no		1.	2. 0	0	3. No	1.
1174	1. Adult (18 years & above age)	5. Negative	negative			39	35-44	26-64	Male	Jamshoro	0	illitrate	No	no		No	no							No	no	No	no	No	no	No	no	No	no	No	no	No	no	Yes	yes	Yes	yes	Yes	yes	2016	1.	2. 0	0	3. No	1.
1175	1. Adult (18 years & above age)	5. Negative	negative			52	45-54	26-64	Female	Jamshoro	0	illitrate	No	no		No	no							No	no	No	no	No	no	No	no	No	no	No	no	No	no	Yes	yes	Yes	yes			2017	1.	2. 0	0	3. No	1.
1176	1. Adult (18 years & above age)	5. Negative	negative			37	35-44	26-64	Male	Jamshoro	0	illitrate	No	no		No	no							No	no	No	no	No	no	No	no	No	no	No	no	No	no	No	no	Yes	yes	Yes	yes		1.	2. 0	0	3. No	1.
1177	1. Adult (18 years & above age)	5. Negative	negative			37	35-44	26-64	Female	Jamshoro	0	illitrate	No	no		No	no							No	no	No	no	No	no	No	no	No	no	No	no	No	no	No	no	Yes	yes	No	no		1.	2. 0	0	3. No	1.
1178	1. Adult (18 years & above age)	5. Negative	negative			41	35-44	26-64	Male	Jamshoro	0	illitrate	No	no		No	no							No	no	No	no	No	no	No	no	No	no	No	no	No	no	No	no	Yes	yes	Yes	yes		1.	2. 0	0	3. No	1.
1179	1. Adult (18 years & above age)	5. Negative	negative			36	35-44	26-64	Female	Jamshoro	0	illitrate	No	no		No	no							No	no	Yes	yes	No	no	No	no	No	no	No	no	No	no	Yes	yes	Yes	yes	No	no	2014	1.	2. 0	0	3. No	1.
1180	1. Adult (18 years & above age)	5. Negative	negative			28	25-34	26-64	Male	Jamshoro	0	illitrate	No	no		No	no							No	no	No	no	No	no	No	no	No	no	No	no	No	no	No	no	Yes	yes	No	no		1.	2. 0	0	3. No	1.
1181	1. Adult (18 years & above age)	5. Negative	negative			20	18-24	18-24	Female	Jamshoro	0	illitrate	No	no		No	no							No	no	No	no	No	no	No	no	No	no	No	no	No	no	No	no	No	no	No	no		1.	2. 0	0	3. No	1.
1182	1. Adult (18 years & above age)	5. Negative	negative			69	65-74	>=65	Male	Jamshoro	14	secondary or higher	No	no		No	no							No	no	No	no	No	no	No	no	No	no	No	no	No	no	No	no	Yes	yes	No	no		1.	8. 14	14	3. No	1.
1183	1. Adult (18 years & above age)	5. Negative	negative			60	55-64	26-64	Female	Jamshoro	0	illitrate	No	no		No	no							No	no	No	no	Yes	yes	No	no	No	no	No	no	No	no	No	no	Yes	yes				1.	2. 0	0	3. No	1.
1184	1. Adult (18 years & above age)	5. Negative	negative			47	45-54	26-64	Male	Jamshoro	8	primary	No	no		No	no							No	no	No	no	Yes	yes	No	no	No	no	No	no	No	no	No	no	Yes	yes	No	no		1.	16. 8	8	3. No	1.
1185	1. Adult (18 years & above age)	1. Anti HCV +ve	posetive	Detected	detected	47	45-54	26-64	Female	Jamshoro	0	illitrate	Yes	yes	123	No	no							No	no	Yes	yes	Yes	yes	No	no	No	no	No	no	No	no	Yes	yes	Yes	yes			2015	2. Detected	2. 0	0	4. Yes	4. 123
1186	1. Adult (18 years & above age)	5. Negative	negative			20	18-24	18-24	Male	Jamshoro	10	secondary or higher	No	no		No	no							No	no	No	no	Yes	yes	No	no	No	no	No	no	No	no	No	no	No	no	Yes	yes		1.	4. 10	10	3. No	1.
1187	1. Adult (18 years & above age)	5. Negative	negative			19	18-24	18-24	Female	Jamshoro	12	secondary or higher	No	no		No	no							No	no	No	no	Yes	yes	No	no	No	no	No	no	No	no	No	no	Yes	yes				1.	6. 12	12	3. No	1.
1188	1. Adult (18 years & above age)	5. Negative	negative			18	18-24	18-24	Female	Jamshoro	5	primary	No	no		No	no							No	no	No	no	Yes	yes	No	no	No	no	No	no	No	no	No	no	Yes	yes				1.	13. 5	5	3. No	1.
1189	1. Adult (18 years & above age)	5. Negative	negative			28	25-34	26-64	Male	Jamshoro	0	illitrate	No	no		No	no							No	no	No	no	Yes	yes	No	no	No	no	No	no	No	no	No	no	No	no	Yes	yes		1.	2. 0	0	3. No	1.
1190	1. Adult (18 years & above age)	5. Negative	negative			18	18-24	18-24	Female	Jamshoro	5	primary	No	no		No	no							No	no	No	no	Yes	yes	No	no	No	no	No	no	No	no	No	no	Yes	yes				1.	13. 5	5	3. No	1.
1191	1. Adult (18 years & above age)	5. Negative	negative			37	35-44	26-64	Male	Jamshoro	0	illitrate	No	no		Yes	yes	Last 12 months	last 12 months	Positive	posetive	No	no	No	no	No	no	No	no	No	no	No	no	No	no	No	no	No	no	Yes	yes	Yes	yes		1.	2. 0	0	3. No	1.
1192	1. Adult (18 years & above age)	1. Anti HCV +ve	posetive	Detected	detected	49	45-54	26-64	Male	Jamshoro	5	primary	Yes	yes	123	Yes	yes	Last 12 months	last 12 months	Positive	posetive	No	no	Don't know				Yes	yes	No	no	Yes	yes	No	no	No	no	Yes	yes	Yes	yes	Yes	yes		2. Detected	13. 5	5	4. Yes	4. 123
1193	1. Adult (18 years & above age)	5. Negative	negative			54	45-54	26-64	Female	Jamshoro	0	illitrate	Yes	yes	123	Yes	yes	Last 12 months	last 12 months	Negative	negative			No	no	No	no	Yes	yes	No	no	Yes	yes	No	no	No	no	Yes	yes	Yes	yes	No	no		1.	2. 0	0	4. Yes	4. 123
1194	1. Adult (18 years & above age)	5. Negative	negative			24	18-24	18-24	Female	Jamshoro	12	secondary or higher	No	no		No	no							No	no	No	no	Yes	yes	No	no	No	no	No	no	No	no	Yes	yes	Yes	yes	No	no		1.	6. 12	12	3. No	1.
1195	1. Adult (18 years & above age)	5. Negative	negative			56	55-64	26-64	Male	Jamshoro	10	secondary or higher	No	no		No	no							No	no	No	no	No	no	No	no	No	no	No	no	No	no	No	no	Yes	yes	Yes	yes		1.	4. 10	10	3. No	1.
1196	1. Adult (18 years & above age)	5. Negative	negative			60	55-64	26-64	Female	Jamshoro	5	primary	No	no		No	no							No	no	No	no	No	no	No	no	No	no	No	no	No	no	No	no	Yes	yes				1.	13. 5	5	3. No	1.
1197	1. Adult (18 years & above age)	5. Negative	negative			24	18-24	18-24	Female	Jamshoro	14	secondary or higher	No	no		No	no							No	no	No	no	No	no	No	no	No	no	No	no	No	no	No	no	No	no				1.	8. 14	14	3. No	1.
1198	1. Adult (18 years & above age)	1. Anti HCV +ve	posetive	Not detected	not detected	43	35-44	26-64	Male	Jamshoro	10	secondary or higher	No	no		Yes	yes	>5 years	>5 years	Positive	posetive	No	no	No	no	Yes	yes	Yes	yes	No	no	No	no	No	no	No	no	No	no	No	no	Yes	yes	2017	5. Not detected	4. 10	10	3. No	1.
1199	1. Adult (18 years & above age)	5. Negative	negative			41	35-44	26-64	Female	Jamshoro	8	primary	No	no		Yes	yes	>5 years	>5 years	Positive	posetive	No	no	No	no	No	no	Yes	yes	No	no	No	no	No	no	No	no	No	no	Yes	yes				1.	16. 8	8	3. No	1.
1200	1. Adult (18 years & above age)	5. Negative	negative			55	55-64	26-64	Male	Jamshoro	5	primary	No	no		No	no							No	no	No	no	Yes	yes	No	no	No	no	No	no	No	no	No	no	No	no	No	no		1.	13. 5	5	3. No	1.
1201	1. Adult (18 years & above age)	1. Anti HCV +ve	posetive	Detected	detected	54	45-54	26-64	Female	Jamshoro	0	illitrate	Yes	yes	123	No	no							No	no	No	no	Yes	yes	No	no	No	no	No	no	No	no	Yes	yes	Yes	yes				2. Detected	2. 0	0	4. Yes	4. 123
1202	1. Adult (18 years & above age)	1. Anti HCV +ve	posetive	Detected	detected	25	25-34	26-64	Male	Jamshoro	0	illitrate	No	no		No	no							No	no	No	no	Yes	yes	No	no	No	no	No	no	No	no	Yes	yes	Yes	yes	Yes	yes		2. Detected	2. 0	0	3. No	1.
1203	1. Adult (18 years & above age)	5. Negative	negative			23	18-24	18-24	Male	Jamshoro	3	primary	No	no		No	no							No	no	No	no	Yes	yes	No	no	No	no	No	no	No	no	No	no	No	no	No	no		1.	11. 3	3	3. No	1.
1204	1. Adult (18 years & above age)	5. Negative	negative			21	18-24	18-24	Male	Jamshoro	0	illitrate	No	no		No	no							No	no	No	no	Yes	yes	No	no	No	no	No	no	No	no	No	no	Yes	yes	No	no		1.	2. 0	0	3. No	1.
1205	1. Adult (18 years & above age)	5. Negative	negative			18	18-24	18-24	Male	Jamshoro	6	primary	No	no		No	no							No	no	No	no	Yes	yes	No	no	No	no	No	no	No	no	No	no	No	no	No	no		1.	14. 6	6	3. No	1.
1206	1. Adult (18 years & above age)	5. Negative	negative			31	25-34	26-64	Male	Jamshoro	5	primary	No	no		No	no							No	no	No	no	No	no	No	no	No	no	No	no	No	no	No	no	Yes	yes	Yes	yes		1.	13. 5	5	3. No	1.
1207	1. Adult (18 years & above age)	5. Negative	negative			30	25-34	26-64	Female	Jamshoro	0	illitrate	No	no		No	no							No	no	Yes	yes	No	no	No	no	No	no	No	no	No	no	Yes	yes	Yes	yes	No	no		1.	2. 0	0	3. No	1.
1208	1. Adult (18 years & above age)	5. Negative	negative			49	45-54	26-64	Male	Jamshoro	0	illitrate	No	no		No	no							No	no	No	no	No	no	No	no	Yes	yes	No	no	No	no	No	no	No	no	Yes	yes		1.	2. 0	0	3. No	1.
1209	1. Adult (18 years & above age)	5. Negative	negative			44	35-44	26-64	Female	Jamshoro	0	illitrate	No	no		No	no							No	no	No	no	No	no	No	no	No	no	No	no	No	no	No	no	No	no				1.	2. 0	0	3. No	1.
1210	1. Adult (18 years & above age)	5. Negative	negative			18	18-24	18-24	Female	Jamshoro	0	illitrate	No	no		No	no							No	no	No	no	No	no	No	no	No	no	No	no	No	no	No	no	No	no				1.	2. 0	0	3. No	1.
1211	1. Adult (18 years & above age)	5. Negative	negative			25	25-34	26-64	Male	Jamshoro	0	illitrate	No	no		No	no							No	no	No	no	No	no	No	no	No	no	No	no	No	no	No	no	No	no	Yes	yes		1.	2. 0	0	3. No	1.
1212	1. Adult (18 years & above age)	5. Negative	negative			47	45-54	26-64	Male	Jamshoro	0	illitrate	No	no		Yes	yes	>5 years	>5 years	Positive	posetive	Yes	yes	No	no	No	no	Yes	yes	No	no	No	no	No	no	No	no	Yes	yes	Yes	yes	Yes	yes		1.	2. 0	0	3. No	1.
1213	1. Adult (18 years & above age)	5. Negative	negative			44	35-44	26-64	Female	Jamshoro	3	primary	No	no		Yes	yes	Last 12 months	last 12 months	Negative	negative			No	no	No	no	Yes	yes	No	no	No	no	No	no	No	no	No	no	Yes	yes	No	no		1.	11. 3	3	3. No	1.
1214	1. Adult (18 years & above age)	5. Negative	negative			54	45-54	26-64	Male	Jamshoro	14	secondary or higher	Yes	yes		Yes	yes	>5 years	>5 years	Positive	posetive	Yes	yes	No	no	No	no	No	no	No	no	No	no	No	no	No	no	No	no	No	no	Yes	yes		1.	8. 14	14	4. Yes	1.
1215	1. Adult (18 years & above age)	1. Anti HCV +ve	posetive	Detected	detected	49	45-54	26-64	Female	Jamshoro	0	illitrate	Don't know			Yes	yes	>5 years	>5 years	Positive	posetive	Yes	yes	No	no	No	no	No	no	No	no	Yes	yes	No	no	No	no	No	no	No	no	No	no		2. Detected	2. 0	0	2. Don't know	1.
1216	1. Adult (18 years & above age)	5. Negative	negative			21	18-24	18-24	Female	Jamshoro	5	primary	No	no		Yes	yes	>5 years	>5 years	Negative	negative			No	no	No	no	No	no	No	no	Yes	yes	No	no	No	no	No	no	Yes	yes				1.	13. 5	5	3. No	1.
1217	1. Adult (18 years & above age)	5. Negative	negative			19	18-24	18-24	Male	Jamshoro	12	secondary or higher	No	no		No	no							No	no	No	no	No	no			No	no	No	no	No	no	No	no	Yes	yes	Yes	yes		1.	6. 12	12	3. No	1.
1218	1. Adult (18 years & above age)	5. Negative	negative			31	25-34	26-64	Male	Matiari	12	secondary or higher	No	no		No	no							No	no	No	no	No	no	No	no	No	no	No	no	No	no	No	no	Yes	yes	No	no		1.	6. 12	12	3. No	1.
1219	1. Adult (18 years & above age)	5. Negative	negative			29	25-34	26-64	Female	Matiari	5	primary	No	no		No	no							No	no	Yes	yes	No	no	No	no	No	no	No	no	No	no	Yes	yes	No	no			2018	1.	13. 5	5	3. No	1.
1220	1. Adult (18 years & above age)	5. Negative	negative			33	25-34	26-64	Male	Matiari	5	primary	No	no		No	no							No	no	No	no	No	no	No	no	No	no	No	no	No	no	No	no	No	no	No	no		1.	13. 5	5	3. No	1.
1221	1. Adult (18 years & above age)	5. Negative	negative			39	35-44	26-64	Female	Matiari	5	primary	No	no		No	no							No	no	Yes	yes	No	no	No	no	No	no	No	no	No	no	Yes	yes	Yes	yes			2018	1.	13. 5	5	3. No	1.
1223	1. Adult (18 years & above age)	5. Negative	negative			32	25-34	26-64	Female	Matiari	0	illitrate	No	no		No	no							No	no	No	no	No	no	No	no	No	no	No	no	No	no	No	no	No	no				1.	2. 0	0	3. No	1.
1224	1. Adult (18 years & above age)	5. Negative	negative			29	25-34	26-64	Male	Matiari	14	secondary or higher	Yes	yes		No	no							No	no	No	no	No	no	No	no	No	no	No	no	No	no	No	no	Yes	yes	Yes	yes		1.	8. 14	14	4. Yes	1.
1225	1. Adult (18 years & above age)	5. Negative	negative			29	25-34	26-64	Female	Matiari	5	primary	No	no		No	no							No	no	No	no	No	no	No	no	No	no	No	no	No	no	No	no	No	no	No	no		1.	13. 5	5	3. No	1.
1226	1. Adult (18 years & above age)	5. Negative	negative			50	45-54	26-64	Male	Matiari	14	secondary or higher	No	no		No	no							No	no	No	no	No	no	No	no	Yes	yes	No	no	No	no	No	no	Yes	yes	Yes	yes		1.	8. 14	14	3. No	1.
1227	1. Adult (18 years & above age)	5. Negative	negative			24	18-24	18-24	Male	Matiari	14	secondary or higher	No	no		No	no							No	no	No	no	No	no	No	no	No	no	No	no	No	no	No	no	No	no	Yes	yes		1.	8. 14	14	3. No	1.
1228	1. Adult (18 years & above age)	5. Negative	negative			46	45-54	26-64	Female	Matiari	0	illitrate	No	no		No	no							No	no	No	no	No	no	No	no	No	no	No	no	No	no	No	no	Yes	yes	No	no		1.	2. 0	0	3. No	1.
1229	1. Adult (18 years & above age)	5. Negative	negative			35	35-44	26-64	Male	Matiari	5	primary	No	no		No	no							No	no	No	no	Yes	yes	No	no	No	no	No	no	No	no	No	no	Yes	yes	No	no		1.	13. 5	5	3. No	1.
1230	1. Adult (18 years & above age)	5. Negative	negative			39	35-44	26-64	Female	Matiari	0	illitrate	No	no		No	no							No	no	No	no	Yes	yes	No	no	No	no	No	no	No	no	No	no	No	no				1.	2. 0	0	3. No	1.
1231	1. Adult (18 years & above age)	1. Anti HCV +ve	posetive	Detected	detected	51	45-54	26-64	Male	Matiari	0	illitrate	No	no		Yes	yes	>5 years	>5 years	Positive	posetive	Don't know	don't know	No	no	No	no	Yes	yes	No	no	No	no	No	no	No	no	No	no	No	no	Yes	yes		2. Detected	2. 0	0	3. No	1.
1232	1. Adult (18 years & above age)	5. Negative	negative			44	35-44	26-64	Male	Matiari	0	illitrate	No	no		No	no							No	no	No	no	Yes	yes	No	no	No	no	No	no	No	no	Yes	yes	Yes	yes				1.	2. 0	0	3. No	1.
1233	1. Adult (18 years & above age)	5. Negative	negative			27	25-34	26-64	Female	Matiari	0	illitrate	No	no		No	no							No	no	No	no	Yes	yes	No	no	No	no	No	no	No	no	No	no	Yes	yes				1.	2. 0	0	3. No	1.
1234	1. Adult (18 years & above age)	5. Negative	negative			20	18-24	18-24	Female	Matiari	0	illitrate	No	no		No	no							No	no	No	no	Yes	yes	No	no	No	no	No	no	No	no	No	no	No	no				1.	2. 0	0	3. No	1.
1235	1. Adult (18 years & above age)	5. Negative	negative			29	25-34	26-64	Male	Matiari	12	secondary or higher	No	no		No	no							No	no	No	no	No	no	No	no	No	no	No	no	No	no	Yes	yes	Yes	yes	Yes	yes		1.	6. 12	12	3. No	1.
1236	1. Adult (18 years & above age)	5. Negative	negative			33	25-34	26-64	Female	Matiari	0	illitrate	No	no		No	no							No	no	No	no	No	no	No	no	No	no	No	no	No	no	Yes	yes			No	no		1.	2. 0	0	3. No	1.
1237	1. Adult (18 years & above age)	5. Negative	negative			29	25-34	26-64	Male	Matiari	0	illitrate	No	no		No	no							No	no	No	no	No	no	No	no	No	no	No	no	No	no	No	no	Yes	yes	No	no		1.	2. 0	0	3. No	1.
1238	1. Adult (18 years & above age)	5. Negative	negative			29	25-34	26-64	Female	Matiari	0	illitrate	No	no		No	no							No	no	No	no	No	no	No	no	No	no	No	no	No	no	No	no	No	no				1.	2. 0	0	3. No	1.
1239	1. Adult (18 years & above age)	5. Negative	negative			30	25-34	26-64	Male	Matiari	14	secondary or higher	No	no		No	no							No	no	No	no	No	no	No	no	No	no	No	no	No	no	No	no	No	no	Yes	yes		1.	8. 14	14	3. No	1.
1240	1. Adult (18 years & above age)	5. Negative	negative			24	18-24	18-24	Female	Matiari	0	illitrate	No	no		No	no							No	no	No	no	No	no	No	no	No	no	No	no	No	no	No	no	Yes	yes	No	no		1.	2. 0	0	3. No	1.
1241	1. Adult (18 years & above age)	5. Negative	negative			50	45-54	26-64	Male	Matiari	0	illitrate	No	no		No	no							No	no			No	no	No	no	No	no	No	no	No	no	No	no	Yes	yes	No	no		1.	2. 0	0	3. No	1.
1242	1. Adult (18 years & above age)	5. Negative	negative			49	45-54	26-64	Female	Matiari	0	illitrate	No	no		No	no							No	no	No	no	No	no	No	no	No	no	No	no	No	no	Yes	yes	No	no				1.	2. 0	0	3. No	1.
1243	1. Adult (18 years & above age)	5. Negative	negative			31	25-34	26-64	Male	Matiari	0	illitrate	No	no		No	no							No	no	No	no	No	no	No	no	No	no	No	no	No	no	No	no	No	no	No	no		1.	2. 0	0	3. No	1.
1244	1. Adult (18 years & above age)	5. Negative	negative			29	25-34	26-64	Male	Matiari	0	illitrate	No	no		No	no							No	no	No	no	No	no	No	no	No	no	No	no	No	no	No	no	Yes	yes	No	no		1.	2. 0	0	3. No	1.
1245	1. Adult (18 years & above age)	5. Negative	negative			40	35-44	26-64	Male	Matiari	0	illitrate	No	no		No	no							No	no	No	no	No	no	No	no	Yes	yes	No	no	No	no	No	no	Yes	yes	Yes	yes		1.	2. 0	0	3. No	1.
1246	1. Adult (18 years & above age)	5. Negative	negative			35	35-44	26-64	Female	Matiari	0	illitrate	No	no		No	no							No	no	No	no	No	no	No	no	No	no	No	no	No	no	No	no	No	no	No	no		1.	2. 0	0	3. No	1.
1247	1. Adult (18 years & above age)	5. Negative	negative			53	45-54	26-64	Male	Matiari	5	primary	No	no		Yes	yes	>5 years	>5 years	Positive	posetive	Don't know	don't know	No	no	No	no	No	no	No	no	No	no	No	no	No	no	Yes	yes	Yes	yes	Yes	yes		1.	13. 5	5	3. No	1.
1248	1. Adult (18 years & above age)	5. Negative	negative			59	55-64	26-64	Female	Matiari	0	illitrate	No	no		No	no							No	no	No	no	No	no	No	no	No	no	No	no	No	no	No	no	Yes	yes				1.	2. 0	0	3. No	1.
1249	1. Adult (18 years & above age)	5. Negative	negative			23	18-24	18-24	Male	Matiari	12	secondary or higher	No	no		No	no							No	no	No	no	No	no	No	no	No	no	No	no	No	no	No	no	No	no	Yes	yes		1.	6. 12	12	3. No	1.
1250	1. Adult (18 years & above age)	5. Negative	negative			22	18-24	18-24	Female	Matiari	4	primary	No	no		No	no							No	no	No	no	No	no	No	no	No	no	No	no	No	no	No	no	Yes	yes				1.	12. 4	4	3. No	1.
1251	1. Adult (18 years & above age)	5. Negative	negative			18	18-24	18-24	Female	Matiari	1	primary	No	no		No	no							No	no	No	no	No	no	No	no	No	no	No	no	No	no	No	no	Yes	yes				1.	3. 1	1	3. No	1.
1252	1. Adult (18 years & above age)	5. Negative	negative			40	35-44	26-64	Female	Matiari	3	primary	No	no		No	no							No	no	No	no	No	no	No	no	No	no	No	no	No	no	No	no	Yes	yes				1.	11. 3	3	3. No	1.
1253	1. Adult (18 years & above age)	5. Negative	negative			43	35-44	26-64	Male	Matiari	10	secondary or higher	No	no		No	no							No	no	No	no	No	no	No	no	No	no	No	no	No	no	No	no	Yes	yes	Yes	yes		1.	4. 10	10	3. No	1.
1254	1. Adult (18 years & above age)	5. Negative	negative			30	25-34	26-64	Female	Matiari	0	illitrate	No	no		No	no							No	no	Yes	yes	No	no	No	no	No	no	No	no	No	no	Yes	yes	Yes	yes	No	no	2013	1.	2. 0	0	3. No	1.
1255	1. Adult (18 years & above age)	5. Negative	negative			37	35-44	26-64	Male	Matiari	5	primary	Yes	yes		No	no							No	no	No	no	No	no	No	no	No	no	No	no	No	no	No	no	Yes	yes	No	no		1.	13. 5	5	4. Yes	1.
1256	1. Adult (18 years & above age)	5. Negative	negative			30	25-34	26-64	Female	Matiari	0	illitrate	No	no		No	no							No	no	No	no	No	no	No	no	No	no	No	no	No	no	Yes	yes	Yes	yes	No	no		1.	2. 0	0	3. No	1.
1257	1. Adult (18 years & above age)	1. Anti HCV +ve	posetive	Detected	detected	48	45-54	26-64	Male	Matiari	0	illitrate	No	no		No	no							No	no	No	no	No	no	No	no	No	no	No	no	No	no	No	no	Yes	yes	No	no		2. Detected	2. 0	0	3. No	1.
1258	1. Adult (18 years & above age)	1. Anti HCV +ve	posetive	Detected	detected	48	45-54	26-64	Female	Matiari	0	illitrate	No	no		No	no							No	no	No	no	No	no	No	no	No	no	No	no	No	no	No	no	Yes	yes				2. Detected	2. 0	0	3. No	1.
1259	1. Adult (18 years & above age)	1. Anti HCV +ve	posetive	Detected	detected	20	18-24	18-24	Male	Matiari	0	illitrate	No	no		No	no							No	no	No	no	No	no	No	no	No	no	No	no	No	no	No	no	Yes	yes	Yes	yes		2. Detected	2. 0	0	3. No	1.
1260	1. Adult (18 years & above age)	1. Anti HCV +ve	posetive	Detected	detected	19	18-24	18-24	Female	Matiari	0	illitrate	No	no		No	no							No	no	No	no	No	no	No	no	No	no	No	no	No	no	Yes	yes	Yes	yes				2. Detected	2. 0	0	3. No	1.
1261	1. Adult (18 years & above age)	5. Negative	negative			35	35-44	26-64	Male	Matiari	0	illitrate	No	no		No	no							No	no	No	no	No	no	No	no	No	no	No	no	No	no	Yes	yes	Yes	yes	Yes	yes		1.	2. 0	0	3. No	1.
1262	1. Adult (18 years & above age)	5. Negative	negative			34	25-34	26-64	Female	Matiari	0	illitrate	No	no		No	no							No	no	No	no	No	no	Yes	yes	No	no	No	no	No	no	Yes	yes	No	no	No	no		1.	2. 0	0	3. No	1.
1263	1. Adult (18 years & above age)	5. Negative	negative			59	55-64	26-64	Male	Matiari	0	illitrate	No	no		No	no							No	no	No	no	No	no	No	no	No	no	No	no	No	no	No	no	Yes	yes	Yes	yes		1.	2. 0	0	3. No	1.
1264	1. Adult (18 years & above age)	5. Negative	negative			53	45-54	26-64	Female	Matiari	0	illitrate	No	no		No	no							No	no	No	no	No	no	No	no	No	no	No	no	No	no	No	no	Yes	yes	No	no		1.	2. 0	0	3. No	1.
1265	1. Adult (18 years & above age)	5. Negative	negative			23	18-24	18-24	Male	Matiari	12	secondary or higher	No	no		No	no							No	no	No	no	Yes	yes	No	no	No	no	No	no	No	no	No	no	No	no	No	no		1.	6. 12	12	3. No	1.
1266	1. Adult (18 years & above age)	5. Negative	negative			29	25-34	26-64	Female	Matiari	12	secondary or higher	Yes	yes		Yes	yes	>5 years	>5 years	Negative	negative			No	no	No	no	Yes	yes	No	no	No	no	No	no	No	no	No	no	No	no				1.	6. 12	12	4. Yes	1.
1267	1. Adult (18 years & above age)	1. Anti HCV +ve	posetive	Detected	detected	50	45-54	26-64	Female	Matiari	0	illitrate	Yes	yes	123	Yes	yes	1-5 years	1-5 years	Positive	posetive	Yes	yes	No	no	No	no	Yes	yes	No	no	No	no	No	no	No	no	No	no	No	no	No	no		2. Detected	2. 0	0	4. Yes	4. 123
1268	1. Adult (18 years & above age)	5. Negative	negative			19	18-24	18-24	Female	Matiari	12	secondary or higher	No	no		No	no							No	no	No	no	Yes	yes	No	no	No	no	No	no	No	no	No	no	No	no				1.	6. 12	12	3. No	1.
1269	1. Adult (18 years & above age)	5. Negative	negative			56	55-64	26-64	Male	Matiari	0	illitrate	No	no		No	no							No	no	No	no	Yes	yes	No	no	No	no	No	no	No	no	No	no	Yes	yes	No	no		1.	2. 0	0	3. No	1.
1270	1. Adult (18 years & above age)	5. Negative	negative			51	45-54	26-64	Female	Matiari	0	illitrate	No	no		No	no							No	no	No	no	Yes	yes	No	no	No	no	No	no	No	no	Yes	yes	Yes	yes				1.	2. 0	0	3. No	1.
1271	1. Adult (18 years & above age)	5. Negative	negative			18	18-24	18-24	Female	Matiari	0	illitrate	No	no		No	no							No	no	No	no	Yes	yes	No	no	No	no	No	no	No	no	No	no	Yes	yes				1.	2. 0	0	3. No	1.
1272	1. Adult (18 years & above age)	5. Negative	negative			49	45-54	26-64	Male	Matiari	16	secondary or higher	Yes	yes	123	Yes	yes	1-5 years	1-5 years	Negative	negative			No	no	No	no	No	no	No	no	Yes	yes	No	no	No	no	No	no	Yes	yes	Yes	yes		1.	9. 16	16	4. Yes	4. 123
1273	1. Adult (18 years & above age)	5. Negative	negative			47	45-54	26-64	Female	Matiari	0	illitrate	No	no		Yes	yes	>5 years	>5 years	Negative	negative			No	no	Yes	yes	No	no	No	no	No	no	No	no	No	no	Yes	yes	Yes	yes	No	no	2010	1.	2. 0	0	3. No	1.
1274	1. Adult (18 years & above age)	5. Negative	negative			69	65-74	>=65	Male	Matiari	0	illitrate	No	no		No	no							No	no	No	no	No	no	No	no	No	no	No	no	No	no	Yes	yes	Yes	yes	Yes	yes		1.	2. 0	0	3. No	1.
1275	1. Adult (18 years & above age)	5. Negative	negative			69	65-74	>=65	Female	Matiari	0	illitrate	No	no		No	no							No	no	No	no	No	no	No	no	Yes	yes	No	no	No	no	Yes	yes	Yes	yes	No	no		1.	2. 0	0	3. No	1.
1276	1. Adult (18 years & above age)	5. Negative	negative			24	18-24	18-24	Male	Matiari	12	secondary or higher	No	no		No	no							Yes	yes	Yes	yes	No	no	No	no	No	no	No	no	Yes	yes	Yes	yes	Yes	yes	Yes	yes	2015	1.	6. 12	12	3. No	1.
1277	1. Adult (18 years & above age)	5. Negative	negative			63	55-64	26-64	Male	Matiari	5	primary	No	no		No	no							No	no	No	no	No	no	No	no	No	no	No	no	No	no	No	no	No	no	Yes	yes		1.	13. 5	5	3. No	1.
1278	1. Adult (18 years & above age)	5. Negative	negative			52	45-54	26-64	Female	Matiari	2	primary	No	no		No	no							No	no	Yes	yes	No	no	No	no	Yes	yes	No	no	No	no	No	no	No	no	No	no	2019	1.	10. 2	2	3. No	1.
1279	1. Adult (18 years & above age)	5. Negative	negative			18	18-24	18-24	Female	Matiari	0	illitrate	No	no		No	no							No	no	No	no	No	no	No	no	No	no	No	no	No	no	No	no	No	no	No	no		1.	2. 0	0	3. No	1.
1280	1. Adult (18 years & above age)	5. Negative	negative			18	18-24	18-24	Male	Matiari	0	illitrate	No	no		No	no							No	no	No	no	No	no	No	no	No	no	No	no	No	no	Yes	yes	Yes	yes	Yes	yes		1.	2. 0	0	3. No	1.
1281	1. Adult (18 years & above age)	5. Negative	negative			59	55-64	26-64	Male	Matiari	0	illitrate	No	no		No	no							No	no	No	no	No	no	No	no	No	no	No	no	No	no	No	no	No	no	Yes	yes		1.	2. 0	0	3. No	1.
1282	1. Adult (18 years & above age)	5. Negative	negative			46	45-54	26-64	Female	Matiari	2	primary	No	no		No	no							No	no	No	no	No	no	No	no	No	no	No	no	No	no	No	no	No	no	No	no		1.	10. 2	2	3. No	1.
1283	1. Adult (18 years & above age)	5. Negative	negative			20	18-24	18-24	Female	Matiari	0	illitrate	No	no		No	no							No	no	No	no	No	no	No	no	No	no	No	no	No	no	No	no	No	no				1.	2. 0	0	3. No	1.
1285	1. Adult (18 years & above age)	5. Negative	negative			21	18-24	18-24	Male	Matiari	2	primary	No	no		No	no							No	no	No	no	No	no	No	no	No	no	No	no	No	no	No	no	Yes	yes	Yes	yes		1.	10. 2	2	3. No	1.
1286	1. Adult (18 years & above age)	5. Negative	negative			46	45-54	26-64	Male	Matiari	8	primary	No	no		No	no							No	no	No	no	No	no	No	no	No	no	No	no	No	no	Yes	yes	Yes	yes	Yes	yes		1.	16. 8	8	3. No	1.
1287	1. Adult (18 years & above age)	5. Negative	negative			31	25-34	26-64	Female	Matiari	5	primary	No	no		No	no							No	no	No	no	No	no	No	no	No	no	No	no	No	no	No	no	No	no				1.	13. 5	5	3. No	1.
1288	1. Adult (18 years & above age)	5. Negative	negative			56	55-64	26-64	Male	Matiari	10	secondary or higher	No	no		No	no							No	no	Yes	yes	Yes	yes	No	no	Yes	yes	No	no	No	no	No	no	No	no	Yes	yes	2010	1.	4. 10	10	3. No	1.
1289	1. Adult (18 years & above age)	5. Negative	negative			23	18-24	18-24	Male	Matiari	5	primary	No	no		No	no							No	no	No	no	Yes	yes	No	no	No	no	No	no	No	no	Yes	yes	Yes	yes	Yes	yes		1.	13. 5	5	3. No	1.
1290	1. Adult (18 years & above age)	5. Negative	negative			19	18-24	18-24	Male	Matiari	12	secondary or higher	No	no		No	no							No	no	Yes	yes	Yes	yes	No	no	No	no	No	no	No	no	Yes	yes	No	no	Yes	yes	2009	1.	6. 12	12	3. No	1.
1291	1. Adult (18 years & above age)	5. Negative	negative			76	75 & above	>=65	Male	Matiari	7	primary	No	no		No	no							No	no	No	no	No	no	No	no	Yes	yes	Yes	yes	No	no	No	no	Yes	yes	Yes	yes		1.	15. 7	7	3. No	1.
1292	1. Adult (18 years & above age)	5. Negative	negative			64	55-64	26-64	Female	Matiari	3	primary	No	no		No	no							No	no	Yes	yes	No	no	No	no	Yes	yes	No	no	No	no	Yes	yes	Yes	yes			2000	1.	11. 3	3	3. No	1.
1293	1. Adult (18 years & above age)	5. Negative	negative			36	35-44	26-64	Female	Matiari	9	secondary or higher	No	no		No	no							No	no	No	no	No	no	No	no	No	no	No	no	No	no	No	no	No	no				1.	17. 9	9	3. No	1.
1294	1. Adult (18 years & above age)	5. Negative	negative			46	45-54	26-64	Male	Matiari	10	secondary or higher	No	no		No	no							No	no	No	no	No	no	No	no	No	no	No	no	No	no	No	no	No	no	No	no		1.	4. 10	10	3. No	1.
1295	1. Adult (18 years & above age)	5. Negative	negative			45	45-54	26-64	Female	Matiari	0	illitrate	No	no		No	no							No	no	No	no	No	no	No	no	No	no	No	no	No	no	Don't know		Yes	yes				1.	2. 0	0	3. No	1.
1296	1. Adult (18 years & above age)	5. Negative	negative			24	18-24	18-24	Female	Matiari	0	illitrate	No	no		No	no							No	no	No	no	No	no	No	no	No	no	No	no			No	no	No	no				1.	2. 0	0	3. No	1.
1297	1. Adult (18 years & above age)	5. Negative	negative			53	45-54	26-64	Male	Matiari	0	illitrate	No	no		No	no							No	no	No	no	No	no	No	no	No	no	No	no	No	no	No	no	Yes	yes	Yes	yes		1.	2. 0	0	3. No	1.
1298	1. Adult (18 years & above age)	5. Negative	negative			49	45-54	26-64	Female	Matiari	0	illitrate	No	no		No	no							No	no	No	no	No	no	No	no	No	no	No	no	No	no	Yes	yes	Yes	yes				1.	2. 0	0	3. No	1.
1299	1. Adult (18 years & above age)	5. Negative	negative			22	18-24	18-24	Female	Matiari	0	illitrate	No	no		No	no							No	no	No	no	No	no	No	no	No	no	No	no	No	no	No	no	Yes	yes				1.	2. 0	0	3. No	1.
1300	1. Adult (18 years & above age)	5. Negative	negative			21	18-24	18-24	Female	Matiari	0	illitrate	No	no		No	no							No	no	No	no	No	no	No	no	No	no	No	no	No	no	No	no	Yes	yes				1.	2. 0	0	3. No	1.
1301	1. Adult (18 years & above age)	5. Negative	negative			18	18-24	18-24	Male	Matiari	5	primary	No	no		No	no							No	no	No	no	No	no	No	no	No	no	No	no	No	no	No	no	Yes	yes				1.	13. 5	5	3. No	1.
1302	1. Adult (18 years & above age)	5. Negative	negative			21	18-24	18-24	Male	Matiari	0	illitrate	No	no		No	no							No	no	No	no	No	no	No	no	No	no	No	no	No	no	No	no	Yes	yes	No	no		1.	2. 0	0	3. No	1.
1303	1. Adult (18 years & above age)	5. Negative	negative			63	55-64	26-64	Female	Matiari	5	primary	No	no		No	no							No	no	No	no	No	no	No	no	No	no	No	no			Yes	yes	Yes	yes	No	no		1.	13. 5	5	3. No	1.
1304	1. Adult (18 years & above age)	5. Negative	negative			33	25-34	26-64	Female	Matiari	5	primary	No	no		No	no							No	no	No	no	No	no	No	no	No	no	No	no	No	no	No	no	No	no				1.	13. 5	5	3. No	1.
1305	1. Adult (18 years & above age)	5. Negative	negative			42	35-44	26-64	Male	Matiari	16	secondary or higher	No	no		No	no							No	no	No	no	No	no	No	no	Yes	yes	No	no	No	no	No	no	Yes	yes	Yes	yes		1.	9. 16	16	3. No	1.
1306	1. Adult (18 years & above age)	5. Negative	negative			38	35-44	26-64	Female	Matiari	4	primary	No	no		No	no							No	no	Yes	yes	No	no	No	no	No	no	No	no	No	no	Yes	yes	Yes	yes	No	no	2015	1.	12. 4	4	3. No	1.
1307	1. Adult (18 years & above age)	5. Negative	negative			28	25-34	26-64	Male	Matiari	14	secondary or higher	No	no		No	no							No	no	No	no	No	no	No	no	No	no	No	no	No	no	No	no	No	no	Yes	yes		1.	8. 14	14	3. No	1.
1308	1. Adult (18 years & above age)	5. Negative	negative			25	25-34	26-64	Female	Matiari	5	primary	No	no		No	no							No	no	Yes	yes	No	no	No	no	No	no	No	no	No	no	Yes	yes	Yes	yes	No	no	2016	1.	13. 5	5	3. No	1.
1312	1. Adult (18 years & above age)	5. Negative	negative			40	35-44	26-64	Male	Matiari	12	secondary or higher	No	no										No	no	No	no	No	no	No	no	No	no	No	no	No	no	Yes	yes	No	no	Yes	yes		1.	6. 12	12	3. No	1.
1315	1. Adult (18 years & above age)	5. Negative	negative			23	18-24	18-24	Female	Matiari	0	illitrate	No	no		No	no							No	no	No	no	No	no	No	no	No	no	No	no	No	no	Yes	yes	No	no				1.	2. 0	0	3. No	1.
1316	1. Adult (18 years & above age)	5. Negative	negative			53	45-54	26-64	Female	Matiari	0	illitrate	Don't know			Yes	yes	Last 12 months	last 12 months	Positive	posetive	Yes	yes	No	no	No	no	No	no	No	no	Yes	yes	No	no	No	no	Yes	yes	Yes	yes				1.	2. 0	0	2. Don't know	1.
1317	1. Adult (18 years & above age)	5. Negative	negative			30	25-34	26-64	Male	Matiari	0	illitrate	No	no		No	no							No	no	No	no	No	no	No	no	No	no	No	no	No	no	No	no	No	no	No	no		1.	2. 0	0	3. No	1.
1318	1. Adult (18 years & above age)	5. Negative	negative			37	35-44	26-64	Female	Matiari	0	illitrate	No	no		No	no							No	no	No	no	No	no	No	no	No	no	No	no	No	no	No	no	No	no				1.	2. 0	0	3. No	1.
1319	1. Adult (18 years & above age)	5. Negative	negative			45	45-54	26-64	Female	Matiari	0	illitrate	No	no		No	no							No	no	No	no	No	no	No	no	No	no	No	no	No	no	No	no	No	no				1.	2. 0	0	3. No	1.
1320	1. Adult (18 years & above age)	5. Negative	negative			39	35-44	26-64	Male	Matiari	5	primary	No	no		Yes	yes	1-5 years	1-5 years	Negative	negative			No	no	No	no	No	no	No	no	No	no	No	no	No	no	No	no	No	no	No	no		1.	13. 5	5	3. No	1.
1321	1. Adult (18 years & above age)	5. Negative	negative			34	25-34	26-64	Female	Matiari	5	primary	No	no		No	no							No	no	No	no	No	no	No	no	No	no	No	no	No	no	No	no	No	no				1.	13. 5	5	3. No	1.
1322	1. Adult (18 years & above age)	5. Negative	negative			60	55-64	26-64	Female	Matiari	0	illitrate	No	no		No	no							No	no	No	no	No	no	No	no	No	no	No	no	No	no			No	no				1.	2. 0	0	3. No	1.
1323	1. Adult (18 years & above age)	5. Negative	negative			66	65-74	>=65	Male	Matiari	0	illitrate	No	no		No	no							No	no	No	no	No	no	No	no	No	no	No	no	No	no	No	no	No	no	No	no		1.	2. 0	0	3. No	1.
1324	1. Adult (18 years & above age)	5. Negative	negative			30	25-34	26-64	Male	Matiari	0	illitrate	No	no		No	no							No	no	No	no	No	no	No	no	No	no	No	no	No	no	No	no	No	no	Yes	yes		1.	2. 0	0	3. No	1.
1325	1. Adult (18 years & above age)	5. Negative	negative			35	35-44	26-64	Female	Matiari	0	illitrate	No	no		No	no							No	no	No	no	No	no	No	no	No	no	No	no	No	no	No	no	No	no				1.	2. 0	0	3. No	1.
1326	1. Adult (18 years & above age)	5. Negative	negative			39	35-44	26-64	Male	Matiari	3	primary	Yes	yes	123	Yes	yes	Last 12 months	last 12 months	Negative	negative			No	no	No	no	No	no	No	no	No	no	No	no	No	no	No	no	Yes	yes	Yes	yes		1.	11. 3	3	4. Yes	4. 123
1327	1. Adult (18 years & above age)	5. Negative	negative			38	35-44	26-64	Female	Matiari	0	illitrate	No	no		No	no							No	no	No	no	No	no	No	no	No	no	No	no	No	no	No	no	Yes	yes	No	no		1.	2. 0	0	3. No	1.
1328	1. Adult (18 years & above age)	5. Negative	negative			60	55-64	26-64	Female	Matiari	0	illitrate	No	no		No	no							No	no	No	no	No	no	No	no	No	no	No	no	No	no	Yes	yes	Yes	yes	No	no		1.	2. 0	0	3. No	1.
1329	1. Adult (18 years & above age)	5. Negative	negative			25	25-34	26-64	Male	Matiari	3	primary	No	no		No	no							No	no	No	no	No	no	No	no	No	no	No	no	No	no	No	no	No	no	No	no		1.	11. 3	3	3. No	1.
1330	1. Adult (18 years & above age)	5. Negative	negative			23	18-24	18-24	Male	Matiari	5	primary	No	no		No	no							No	no	No	no	No	no	No	no	No	no	No	no	No	no	No	no	No	no	No	no		1.	13. 5	5	3. No	1.
1331	1. Adult (18 years & above age)	5. Negative	negative			27	25-34	26-64	Female	Matiari	0	illitrate	No	no		No	no							No	no	No	no	No	no	No	no	No	no	No	no	No	no	No	no	No	no	No	no		1.	2. 0	0	3. No	1.
1332	1. Adult (18 years & above age)	5. Negative	negative			20	18-24	18-24	Female	Matiari	0	illitrate	No	no		No	no							No	no	No	no	No	no	No	no	No	no	No	no	No	no	No	no	No	no	No	no		1.	2. 0	0	3. No	1.
1333	1. Adult (18 years & above age)	5. Negative	negative			28	25-34	26-64	Female	Matiari	0	illitrate	No	no		No	no							No	no	No	no	No	no	No	no	No	no	No	no	No	no	No	no	Yes	yes				1.	2. 0	0	3. No	1.
1334	1. Adult (18 years & above age)	5. Negative	negative			66	65-74	>=65	Male	Matiari	0	illitrate	No	no		No	no							No	no	No	no	No	no	No	no	No	no	No	no	No	no	No	no	Yes	yes				1.	2. 0	0	3. No	1.
1335	1. Adult (18 years & above age)	5. Negative	negative			23	18-24	18-24	Female	Matiari	0	illitrate	No	no		No	no							No	no	No	no	No	no	No	no	Yes	yes	No	no	No	no	No	no	No	no				1.	2. 0	0	3. No	1.
1336	1. Adult (18 years & above age)	5. Negative	negative			37	35-44	26-64	Male	Matiari	0	illitrate	No	no		No	no							No	no	No	no	No	no	No	no	No	no	No	no	No	no	No	no	No	no	Yes	yes		1.	2. 0	0	3. No	1.
1337	1. Adult (18 years & above age)	5. Negative	negative			20	18-24	18-24	Male	Matiari	0	illitrate	No	no		No	no							No	no	No	no	No	no	No	no	No	no	No	no	No	no	No	no	Yes	yes	Yes	yes		1.	2. 0	0	3. No	1.
1338	1. Adult (18 years & above age)	5. Negative	negative			39	35-44	26-64	Female	Matiari	0	illitrate	No	no		No	no							No	no	No	no	No	no	No	no	No	no	No	no	No	no	No	no	No	no				1.	2. 0	0	3. No	1.
1340	1. Adult (18 years & above age)	1. Anti HCV +ve	posetive	Detected	detected	32	25-34	26-64	Female	Matiari	0	illitrate	No	no		No	no							No	no	No	no	No	no	No	no	No	no	No	no	No	no	No	no	No	no				2. Detected	2. 0	0	3. No	1.
1341	1. Adult (18 years & above age)	5. Negative	negative			54	45-54	26-64	Male	Sajawal	0	illitrate	No	no		No	no							No	no	No	no	No	no	No	no	No	no	No	no	No	no	No	no	Yes	yes	No	no		1.	2. 0	0	3. No	1.
1342	1. Adult (18 years & above age)	5. Negative	negative			50	45-54	26-64	Female	Sajawal	0	illitrate	No	no		No	no							No	no	No	no	No	no	No	no	Yes	yes	No	no			Yes	yes	Yes	yes	No	no		1.	2. 0	0	3. No	1.
1343	1. Adult (18 years & above age)	5. Negative	negative			22	18-24	18-24	Female	Sajawal	0	illitrate	No	no		No	no							No	no	No	no	No	no	No	no	Yes	yes	No	no	No	no	No	no	Yes	yes	No	no		1.	2. 0	0	3. No	1.
1344	1. Adult (18 years & above age)	5. Negative	negative			19	18-24	18-24	Male	Sajawal	0	illitrate	No	no		No	no							No	no	No	no	No	no	No	no	No	no	No	no	No	no	No	no	Yes	yes	No	no		1.	2. 0	0	3. No	1.
1345	1. Adult (18 years & above age)	5. Negative	negative			65	65-74	>=65	Male	Sajawal	0	illitrate	No	no		No	no							No	no	No	no	No	no	No	no	No	no	No	no	No	no	No	no	Yes	yes	Yes	yes		1.	2. 0	0	3. No	1.
1346	1. Adult (18 years & above age)	5. Negative	negative			56	55-64	26-64	Male	Sajawal	0	illitrate	No	no		No	no							No	no	No	no	No	no	No	no	No	no	No	no	No	no	No	no	Yes	yes	No	no		1.	2. 0	0	3. No	1.
1347	1. Adult (18 years & above age)	5. Negative	negative			25	25-34	26-64	Male	Sajawal	0	illitrate	No	no		No	no							No	no	No	no	No	no	No	no	No	no	No	no	Yes	yes	Yes	yes	Yes	yes	Yes	yes		1.	2. 0	0	3. No	1.
1348	1. Adult (18 years & above age)	5. Negative	negative			18	18-24	18-24	Female	Sajawal	0	illitrate	No	no		No	no							No	no	No	no	No	no	No	no	No	no	No	no	No	no	No	no	Yes	yes	Yes	yes		1.	2. 0	0	3. No	1.
1349	1. Adult (18 years & above age)	5. Negative	negative			51	45-54	26-64	Male	Sajawal	12	secondary or higher	No	no		No	no							No	no	No	no	No	no	No	no	No	no	No	no	No	no	Yes	yes	No	no	Yes	yes		1.	6. 12	12	3. No	1.
1353	1. Adult (18 years & above age)	1. Anti HCV +ve	posetive	Not detected	not detected	62	55-64	26-64	Male	Sajawal	0	illitrate	No	no		No	no							No	no	No	no	No	no	No	no	No	no	No	no	No	no	No	no	Yes	yes	Yes	yes		5. Not detected	2. 0	0	3. No	1.
1354	1. Adult (18 years & above age)	5. Negative	negative			35	35-44	26-64	Female	Sajawal	0	illitrate	No	no		No	no							No	no	No	no	No	no	No	no	No	no	No	no	No	no	Yes	yes	Yes	yes	No	no		1.	2. 0	0	3. No	1.
1355	1. Adult (18 years & above age)	1. Anti HCV +ve	posetive	Not detected	not detected	55	55-64	26-64	Female	Sajawal	0	illitrate	No	no		No	no							No	no	No	no	No	no	No	no	No	no	No	no	No	no	No	no	Yes	yes	No	no		5. Not detected	2. 0	0	3. No	1.
1356	1. Adult (18 years & above age)	5. Negative	negative			27	25-34	26-64	Male	Sajawal	10	secondary or higher	No	no		Yes	yes	>5 years	>5 years	Don't know	don't know			No	no	No	no	No	no	No	no	No	no	No	no	No	no	No	no	Yes	yes	Yes	yes		1.	4. 10	10	3. No	1.
1357	1. Adult (18 years & above age)	5. Negative	negative			23	18-24	18-24	Female	Sajawal	0	illitrate	No	no		No	no							No	no	Yes	yes	No	no	No	no	No	no	No	no	No	no	Yes	yes	Yes	yes	No	no		1.	2. 0	0	3. No	1.
1358	1. Adult (18 years & above age)	1. Anti HCV +ve	posetive	Not detected	not detected	59	55-64	26-64	Male	Sajawal		unknown	No	no		No	no							No	no	No	no	No	no	No	no	Yes	yes	No	no	No	no	Yes	yes	Yes	yes	No	no		5. Not detected	1.		3. No	1.
1359	1. Adult (18 years & above age)	5. Negative	negative			42	35-44	26-64	Female	Sajawal	0	illitrate	No	no		No	no							No	no	No	no	No	no	No	no	No	no	No	no	No	no	Yes	yes	Yes	yes	No	no		1.	2. 0	0	3. No	1.
1360	1. Adult (18 years & above age)	5. Negative	negative			70	65-74	>=65	Female	Sajawal	0	illitrate	No	no		No	no							No	no	No	no	No	no	No	no	No	no	No	no	No	no	No	no	Yes	yes	Yes	yes		1.	2. 0	0	3. No	1.
1361	1. Adult (18 years & above age)	5. Negative	negative			50	45-54	26-64	Female	Sajawal	0	illitrate	No	no		No	no							No	no	No	no	No	no	No	no	No	no	No	no	No	no	No	no	Yes	yes	No	no		1.	2. 0	0	3. No	1.
1362	1. Adult (18 years & above age)	5. Negative	negative			40	35-44	26-64	Female	Sajawal	0	illitrate	No	no		No	no							No	no	No	no	No	no	No	no	No	no	No	no	No	no	No	no	Yes	yes	No	no		1.	2. 0	0	3. No	1.
1363	1. Adult (18 years & above age)	5. Negative	negative			45	45-54	26-64	Female	Sajawal	0	illitrate	No	no		No	no							No	no	Yes	yes	No	no	No	no	No	no	No	no	No	no	Yes	yes	Yes	yes	No	no	2014	1.	2. 0	0	3. No	1.
1364	1. Adult (18 years & above age)	5. Negative	negative			45	45-54	26-64	Male	Sajawal	2	primary	No	no		No	no							No	no	No	no	No	no	No	no	No	no	No	no	No	no	No	no	No	no	Yes	yes		1.	10. 2	2	3. No	1.
1366	1. Adult (18 years & above age)	5. Negative	negative			32	25-34	26-64	Male	Sajawal	5	primary	No	no		No	no							No	no	Yes	yes	No	no	No	no	No	no	No	no	No	no	Yes	yes	Yes	yes	Yes	yes	2015	1.	13. 5	5	3. No	1.
1367	1. Adult (18 years & above age)	5. Negative	negative			60	55-64	26-64	Female	Sajawal	0	illitrate	No	no		No	no							No	no	Yes	yes	No	no	No	no	No	no	No	no	No	no	Yes	yes	Yes	yes	No	no	2016	1.	2. 0	0	3. No	1.
1368	1. Adult (18 years & above age)	5. Negative	negative			37	35-44	26-64	Male	Sajawal	12	secondary or higher	No	no		No	no							No	no	No	no	No	no	No	no	No	no	No	no	No	no	No	no	No	no	Yes	yes		1.	6. 12	12	3. No	1.
1369	1. Adult (18 years & above age)	5. Negative	negative			22	18-24	18-24	Female	Sajawal	0	illitrate	No	no		No	no							No	no	No	no	No	no	No	no	No	no	No	no	No	no	Yes	yes	No	no	No	no		1.	2. 0	0	3. No	1.
1374	1. Adult (18 years & above age)	5. Negative	negative			42	35-44	26-64	Male	Sajawal	0	illitrate	No	no		No	no							No	no	No	no	No	no	No	no	No	no	No	no	No	no	No	no	Yes	yes	Yes	yes		1.	2. 0	0	3. No	1.
1375	1. Adult (18 years & above age)	5. Negative	negative			65	65-74	>=65	Male	Sajawal	5	primary	No	no		No	no							No	no	No	no	No	no	No	no	No	no	No	no	No	no	No	no	Yes	yes	Yes	yes		1.	13. 5	5	3. No	1.
1376	1. Adult (18 years & above age)	5. Negative	negative			70	65-74	>=65	Female	Sajawal	0	illitrate	No	no		No	no							No	no	No	no	No	no	No	no	No	no	No	no	Yes	yes	Yes	yes	Yes	yes	No	no		1.	2. 0	0	3. No	1.
1377	1. Adult (18 years & above age)	5. Negative	negative			45	45-54	26-64	Male	Sajawal	0	illitrate	No	no		No	no							No	no	No	no	No	no	No	no	No	no	No	no	No	no	No	no	Yes	yes	Yes	yes		1.	2. 0	0	3. No	1.
1378	1. Adult (18 years & above age)	5. Negative	negative			40	35-44	26-64	Female	Sajawal	0	illitrate	No	no		No	no							No	no	No	no	No	no	No	no	No	no	No	no	No	no	No	no	Yes	yes	No	no		1.	2. 0	0	3. No	1.
1379	1. Adult (18 years & above age)	5. Negative	negative			19	18-24	18-24	Male	Sajawal	0	illitrate	No	no		No	no							No	no	No	no	No	no	No	no	No	no	No	no	No	no	No	no	No	no	Yes	yes		1.	2. 0	0	3. No	1.
1380	1. Adult (18 years & above age)	5. Negative	negative			24	18-24	18-24	Female	Sajawal	0	illitrate	No	no		No	no							No	no	No	no	No	no	No	no	No	no	No	no	No	no	No	no	Yes	yes	No	no		1.	2. 0	0	3. No	1.
1381	1. Adult (18 years & above age)	5. Negative	negative			40	35-44	26-64	Male	Sajawal	0	illitrate	No	no		No	no							No	no	No	no	No	no	No	no	No	no	No	no	No	no	No	no	Yes	yes	Yes	yes		1.	2. 0	0	3. No	1.
1382	1. Adult (18 years & above age)	5. Negative	negative			39	35-44	26-64	Female	Sajawal	0	illitrate	No	no		No	no							No	no	No	no	No	no	No	no	No	no	No	no	Yes	yes	No	no	Yes	yes	Yes	yes		1.	2. 0	0	3. No	1.
1383	1. Adult (18 years & above age)	5. Negative	negative			41	35-44	26-64	Male	Sajawal	0	illitrate	No	no		No	no							No	no	No	no	No	no	Yes	yes	Yes	yes	No	no	No	no	No	no	Yes	yes	Yes	yes		1.	2. 0	0	3. No	1.
1384	1. Adult (18 years & above age)	5. Negative	negative			40	35-44	26-64	Female	Sajawal	0	illitrate	No	no		No	no							No	no	Yes	yes	No	no	No	no	No	no	No	no	No	no	Yes	yes	Yes	yes	No	no	2018	1.	2. 0	0	3. No	1.
1385	1. Adult (18 years & above age)	5. Negative	negative			52	45-54	26-64	Male	Sajawal	0	illitrate	No	no		No	no							No	no	No	no	No	no	No	no	No	no	No	no	No	no	No	no	Yes	yes	Yes	yes		1.	2. 0	0	3. No	1.
1386	1. Adult (18 years & above age)	5. Negative	negative			42	35-44	26-64	Female	Sajawal	0	illitrate	No	no		No	no							No	no	No	no	No	no	No	no	No	no	No	no	No	no	No	no	Yes	yes	No	no		1.	2. 0	0	3. No	1.
1387	1. Adult (18 years & above age)	5. Negative	negative			18	18-24	18-24	Female	Sajawal	0	illitrate	No	no		No	no							No	no	No	no	No	no	No	no	No	no	No	no	No	no	No	no	Yes	yes	No	no		1.	2. 0	0	3. No	1.
1388	1. Adult (18 years & above age)	5. Negative	negative			20	18-24	18-24	Female	Sajawal	0	illitrate	No	no		No	no							No	no	No	no	No	no	No	no	No	no	No	no	No	no	No	no	Yes	yes	No	no		1.	2. 0	0	3. No	1.
1389	1. Adult (18 years & above age)	5. Negative	negative			19	18-24	18-24	Female	Sajawal	0	illitrate	No	no		No	no							No	no	No	no	No	no	No	no	No	no	No	no	No	no	No	no	Yes	yes	No	no		1.	2. 0	0	3. No	1.
1390	1. Adult (18 years & above age)	5. Negative	negative			30	25-34	26-64	Female	Sajawal	0	illitrate	No	no		No	no							No	no	No	no	No	no	No	no	No	no	No	no	No	no	No	no	Yes	yes	No	no		1.	2. 0	0	3. No	1.
1391	1. Adult (18 years & above age)	5. Negative	negative			50	45-54	26-64	Male	Sajawal	0	illitrate	No	no		No	no							No	no	Yes	yes	No	no	No	no	No	no	No	no	No	no	Yes	yes	Yes	yes	No	no	2016	1.	2. 0	0	3. No	1.
1392	1. Adult (18 years & above age)	5. Negative	negative			30	25-34	26-64	Male	Sajawal	0	illitrate	No	no		No	no							No	no	No	no	No	no	No	no	No	no	No	no	No	no	No	no	Yes	yes	Yes	yes		1.	2. 0	0	3. No	1.
1393	1. Adult (18 years & above age)	5. Negative	negative			25	25-34	26-64	Female	Sajawal	0	illitrate	No	no		No	no							No	no			No	no	No	no	No	no	No	no	No	no	No	no	No	no	No	no		1.	2. 0	0	3. No	1.
1394	1. Adult (18 years & above age)	5. Negative	negative			42	35-44	26-64	Male	Sajawal	10	secondary or higher	No	no		No	no							No	no	No	no	No	no	No	no	No	no	No	no	No	no	No	no	Yes	yes	No	no		1.	4. 10	10	3. No	1.
1395	1. Adult (18 years & above age)	5. Negative	negative			23	18-24	18-24	Female	Sajawal	10	secondary or higher	No	no		No	no							No	no	No	no	No	no	No	no	No	no	No	no	No	no	No	no	Yes	yes	No	no		1.	4. 10	10	3. No	1.
1396	1. Adult (18 years & above age)	5. Negative	negative			40	35-44	26-64	Male	Sajawal	0	illitrate	No	no		No	no							No	no	Yes	yes	No	no	No	no	No	no	No	no	No	no	No	no	Yes	yes	No	no		1.	2. 0	0	3. No	1.
1397	1. Adult (18 years & above age)	5. Negative	negative			28	25-34	26-64	Female	Sajawal	0	illitrate	No	no		No	no							No	no	No	no	No	no	No	no	No	no	No	no	No	no	No	no	Yes	yes	No	no		1.	2. 0	0	3. No	1.
1398	1. Adult (18 years & above age)	5. Negative	negative			57	55-64	26-64	Male	Sajawal	0	illitrate	No	no		No	no							No	no	No	no	No	no	No	no	No	no	No	no	No	no	No	no	Yes	yes	No	no		1.	2. 0	0	3. No	1.
1399	1. Adult (18 years & above age)	5. Negative	negative			40	35-44	26-64	Female	Sajawal	0	illitrate	No	no		No	no							No	no	No	no	No	no	No	no	No	no	No	no	No	no	No	no	Yes	yes	No	no		1.	2. 0	0	3. No	1.
1400	1. Adult (18 years & above age)	5. Negative	negative			26	25-34	26-64	Male	Sajawal	0	illitrate	No	no		No	no							No	no	No	no	No	no	No	no	No	no	No	no	No	no	No	no	Yes	yes	No	no		1.	2. 0	0	3. No	1.
1401	1. Adult (18 years & above age)	5. Negative	negative			22	18-24	18-24	Male	Sajawal	0	illitrate	No	no		No	no							No	no	No	no	No	no	No	no	No	no	No	no	No	no	No	no	Yes	yes	No	no		1.	2. 0	0	3. No	1.
1402	1. Adult (18 years & above age)	5. Negative	negative			24	18-24	18-24	Male	Sajawal	0	illitrate	No	no		No	no							No	no	No	no	No	no	No	no	No	no	No	no	No	no	No	no	Yes	yes	No	no		1.	2. 0	0	3. No	1.
1403	1. Adult (18 years & above age)	5. Negative	negative			46	45-54	26-64	Male	Sajawal	0	illitrate	No	no		No	no							No	no	No	no	No	no	No	no	No	no	No	no	No	no	No	no	Yes	yes	No	no		1.	2. 0	0	3. No	1.
1404	1. Adult (18 years & above age)	5. Negative	negative			20	18-24	18-24	Female	Sajawal	0	illitrate	No	no		No	no							No	no	No	no	No	no	No	no	No	no	No	no	No	no	No	no	No	no	No	no		1.	2. 0	0	3. No	1.
1405	1. Adult (18 years & above age)	5. Negative	negative			40	35-44	26-64	Female	Sajawal	0	illitrate	No	no		No	no							No	no	No	no	No	no	No	no	No	no	No	no	No	no	No	no	Yes	yes	No	no		1.	2. 0	0	3. No	1.
1406	1. Adult (18 years & above age)	5. Negative	negative			18	18-24	18-24	Male	Sajawal	0	illitrate	No	no		No	no							No	no	No	no	No	no	No	no	No	no	No	no	No	no	No	no	Yes	yes	No	no		1.	2. 0	0	3. No	1.
1407	1. Adult (18 years & above age)	5. Negative	negative			51	45-54	26-64	Male	Sajawal	0	illitrate	No	no		No	no							No	no	No	no	No	no	No	no	No	no	No	no	No	no	No	no	Yes	yes	No	no		1.	2. 0	0	3. No	1.
1408	1. Adult (18 years & above age)	5. Negative	negative			55	55-64	26-64	Female	Sajawal	0	illitrate	No	no		No	no							No	no	No	no	No	no	No	no	No	no	No	no	No	no	No	no	Yes	yes	No	no		1.	2. 0	0	3. No	1.
1409	1. Adult (18 years & above age)	5. Negative	negative			44	35-44	26-64	Male	Sajawal	14	secondary or higher	No	no		No	no							No	no	No	no	No	no	No	no	No	no	No	no	No	no	No	no	Yes	yes	No	no		1.	8. 14	14	3. No	1.
1410	1. Adult (18 years & above age)	5. Negative	negative			36	35-44	26-64	Female	Sajawal	5	primary	No	no		No	no							No	no	No	no	No	no	No	no	No	no	No	no	No	no	No	no	Yes	yes	No	no		1.	13. 5	5	3. No	1.
1411	1. Adult (18 years & above age)	5. Negative	negative			40	35-44	26-64	Male	Sajawal	14	secondary or higher	No	no		No	no							No	no	No	no	No	no	No	no	No	no	No	no	No	no	No	no	Yes	yes	No	no		1.	8. 14	14	3. No	1.
1412	1. Adult (18 years & above age)	5. Negative	negative			30	25-34	26-64	Female	Sajawal	0	illitrate	No	no		No	no							No	no	No	no	No	no	No	no	No	no	No	no	No	no	No	no	Yes	yes	No	no		1.	2. 0	0	3. No	1.
1413	1. Adult (18 years & above age)	5. Negative	negative			35	35-44	26-64	Female	Sajawal	0	illitrate	No	no		No	no							No	no	No	no	No	no	No	no	No	no	No	no	No	no	No	no	Yes	yes	No	no		1.	2. 0	0	3. No	1.
1414	1. Adult (18 years & above age)	5. Negative	negative			19	18-24	18-24	Male	Sajawal	12	secondary or higher	No	no		No	no							No	no	No	no	No	no	No	no	No	no	No	no	No	no	No	no	Yes	yes	No	no		1.	6. 12	12	3. No	1.
1415	1. Adult (18 years & above age)	5. Negative	negative			40	35-44	26-64	Male	Sajawal	0	illitrate	No	no		No	no							No	no	No	no	No	no	No	no	No	no	No	no	No	no	No	no	Yes	yes	No	no		1.	2. 0	0	3. No	1.
1416	1. Adult (18 years & above age)	5. Negative	negative			30	25-34	26-64	Female	Sajawal	0	illitrate	No	no		No	no							No	no	No	no	No	no	No	no	No	no	No	no	No	no	No	no	Yes	yes	No	no		1.	2. 0	0	3. No	1.
1417	1. Adult (18 years & above age)	5. Negative	negative			35	35-44	26-64	Male	Sajawal	12	secondary or higher	No	no		No	no							No	no	No	no	No	no	No	no	No	no	No	no	No	no	No	no	No	no	No	no		1.	6. 12	12	3. No	1.
1418	1. Adult (18 years & above age)	5. Negative	negative			25	25-34	26-64	Female	Sajawal	0	illitrate	No	no		No	no							No	no	No	no	No	no	No	no	No	no	No	no	No	no	No	no	No	no	No	no		1.	2. 0	0	3. No	1.
1419	1. Adult (18 years & above age)	5. Negative	negative			22	18-24	18-24	Male	Sajawal	12	secondary or higher	No	no		No	no							No	no	No	no	No	no	No	no	No	no	No	no	No	no	No	no	No	no	No	no		1.	6. 12	12	3. No	1.
1420	1. Adult (18 years & above age)	5. Negative	negative			40	35-44	26-64	Male	Sajawal	0	illitrate	No	no		No	no							No	no	No	no	No	no	No	no	No	no	No	no	No	no	No	no	Yes	yes	No	no		1.	2. 0	0	3. No	1.
1421	1. Adult (18 years & above age)	5. Negative	negative			30	25-34	26-64	Female	Sajawal	0	illitrate	No	no		No	no							No	no	No	no	No	no	No	no	No	no	No	no	No	no	No	no	Yes	yes	No	no		1.	2. 0	0	3. No	1.
1422	1. Adult (18 years & above age)	5. Negative	negative			30	25-34	26-64	Male	Sajawal	0	illitrate	No	no		No	no							No	no	No	no	No	no	No	no	No	no	No	no	No	no	No	no	Yes	yes	No	no		1.	2. 0	0	3. No	1.
1423	1. Adult (18 years & above age)	5. Negative	negative			25	25-34	26-64	Female	Sajawal	0	illitrate	No	no		No	no							No	no	No	no	No	no	No	no	No	no	No	no	No	no	No	no	Yes	yes	No	no		1.	2. 0	0	3. No	1.
1424	1. Adult (18 years & above age)	5. Negative	negative			52	45-54	26-64	Female	Sajawal	0	illitrate	No	no		No	no							No	no	No	no	No	no	No	no	No	no	No	no	No	no	No	no	Yes	yes	No	no		1.	2. 0	0	3. No	1.
1425	1. Adult (18 years & above age)	5. Negative	negative			59	55-64	26-64	Male	Sajawal	0	illitrate	No	no		No	no							No	no	No	no	No	no	No	no	No	no	No	no	No	no	No	no	Yes	yes	No	no		1.	2. 0	0	3. No	1.
1426	1. Adult (18 years & above age)	5. Negative	negative			58	55-64	26-64	Female	Sajawal	0	illitrate	No	no		No	no							No	no	No	no	No	no	No	no	No	no	No	no	No	no	No	no	Yes	yes	No	no		1.	2. 0	0	3. No	1.
1427	1. Adult (18 years & above age)	5. Negative	negative			20	18-24	18-24	Female	Sajawal	0	illitrate	No	no		No	no							No	no	No	no	No	no	No	no	No	no	No	no	No	no	No	no	Yes	yes	No	no		1.	2. 0	0	3. No	1.
1428	1. Adult (18 years & above age)	5. Negative	negative			22	18-24	18-24	Female	Sajawal	0	illitrate	No	no		No	no							No	no	No	no	No	no	No	no	No	no	No	no	No	no	No	no	Yes	yes	No	no		1.	2. 0	0	3. No	1.
1429	1. Adult (18 years & above age)	5. Negative	negative			48	45-54	26-64	Male	Sajawal	0	illitrate	No	no		No	no							No	no	No	no	No	no	No	no	No	no	No	no	No	no	No	no	Yes	yes	No	no		1.	2. 0	0	3. No	1.
1430	1. Adult (18 years & above age)	5. Negative	negative			48	45-54	26-64	Female	Sajawal	0	illitrate	No	no		No	no							No	no	No	no	No	no	No	no	No	no	No	no	No	no	No	no	Yes	yes	No	no		1.	2. 0	0	3. No	1.
1431	1. Adult (18 years & above age)	5. Negative	negative			20	18-24	18-24	Male	Sajawal	0	illitrate	No	no		No	no							No	no	No	no	No	no	No	no	No	no	No	no	No	no	No	no	Yes	yes	No	no		1.	2. 0	0	3. No	1.
1432	1. Adult (18 years & above age)	5. Negative	negative			38	35-44	26-64	Male	Sajawal	0	illitrate	No	no		No	no							No	no	No	no	No	no	No	no	No	no	No	no	No	no	No	no	Yes	yes	No	no		1.	2. 0	0	3. No	1.
1433	1. Adult (18 years & above age)	5. Negative	negative			22	18-24	18-24	Female	Sajawal	0	illitrate	No	no		Yes	yes	Last 12 months	last 12 months	Positive	posetive	No	no	No	no	No	no	No	no	No	no	No	no	No	no	No	no	No	no	Yes	yes	No	no		1.	2. 0	0	3. No	1.
1434	1. Adult (18 years & above age)	5. Negative	negative			49	45-54	26-64	Male	Sajawal	0	illitrate	No	no		Yes	yes	Last 12 months	last 12 months	Positive	posetive	Yes	yes	No	no	No	no	No	no	No	no	No	no	No	no	No	no	No	no	Yes	yes	No	no		1.	2. 0	0	3. No	1.
1435	1. Adult (18 years & above age)	5. Negative	negative			35	35-44	26-64	Female	Sajawal	0	illitrate	No	no		No	no							No	no	No	no	No	no	No	no	No	no	No	no	No	no	No	no	Yes	yes	No	no		1.	2. 0	0	3. No	1.
1436	1. Adult (18 years & above age)	5. Negative	negative			18	18-24	18-24	Female	Sajawal	0	illitrate	No	no		No	no							No	no	No	no	No	no	No	no	No	no	No	no	No	no	No	no	Yes	yes	No	no		1.	2. 0	0	3. No	1.
1437	1. Adult (18 years & above age)	5. Negative	negative			71	65-74	>=65	Female	Sajawal	0	illitrate	No	no		No	no							No	no	No	no	No	no	No	no	No	no	No	no	No	no	No	no	Yes	yes	No	no		1.	2. 0	0	3. No	1.
1438	1. Adult (18 years & above age)	5. Negative	negative			38	35-44	26-64	Male	Sajawal	0	illitrate	No	no		No	no							No	no	No	no	No	no	No	no	No	no	No	no	No	no	No	no	Yes	yes	No	no		1.	2. 0	0	3. No	1.
1439	1. Adult (18 years & above age)	5. Negative	negative			38	35-44	26-64	Female	Sajawal	0	illitrate	No	no		No	no							No	no	No	no	No	no	No	no	No	no	No	no	No	no	No	no	Yes	yes	No	no		1.	2. 0	0	3. No	1.
1440	1. Adult (18 years & above age)	5. Negative	negative			18	18-24	18-24	Male	Sajawal	0	illitrate	No	no		No	no							No	no	No	no	No	no	No	no	No	no	No	no	No	no	No	no	Yes	yes	No	no		1.	2. 0	0	3. No	1.
1441	1. Adult (18 years & above age)	5. Negative	negative			59	55-64	26-64	Male	Sajawal	0	illitrate	No	no		No	no							No	no	No	no	No	no	No	no	No	no	No	no	No	no	No	no	Yes	yes	No	no		1.	2. 0	0	3. No	1.
1442	1. Adult (18 years & above age)	5. Negative	negative			40	35-44	26-64	Female	Sajawal	0	illitrate	No	no		No	no							No	no	No	no	No	no	No	no	No	no	No	no	No	no	No	no	Yes	yes	No	no		1.	2. 0	0	3. No	1.
1443	1. Adult (18 years & above age)	5. Negative	negative			22	18-24	18-24	Female	Sajawal	0	illitrate	No	no		No	no							No	no	No	no	No	no	No	no	No	no	No	no	No	no	No	no	Yes	yes	No	no		1.	2. 0	0	3. No	1.
1444	1. Adult (18 years & above age)	5. Negative	negative			20	18-24	18-24	Female	Sajawal	0	illitrate	No	no		No	no							No	no	No	no	No	no	No	no	No	no	No	no	No	no	No	no	Yes	yes				1.	2. 0	0	3. No	1.
1445	1. Adult (18 years & above age)	5. Negative	negative			20	18-24	18-24	Female	Sajawal	0	illitrate	No	no		No	no							No	no	No	no	No	no	No	no	No	no	No	no	No	no	No	no	Yes	yes	No	no		1.	2. 0	0	3. No	1.
1446	1. Adult (18 years & above age)	5. Negative	negative			23	18-24	18-24	Male	Sajawal	0	illitrate	No	no		No	no							No	no	No	no	No	no	No	no	No	no			No	no	No	no	Yes	yes	No	no		1.	2. 0	0	3. No	1.
1447	1. Adult (18 years & above age)	5. Negative	negative			54	45-54	26-64	Male	Sajawal	5	primary	No	no		Yes	yes	Last 12 months	last 12 months	Positive	posetive	No	no	No	no	No	no	No	no	No	no	No	no			No	no	No	no	Yes	yes	No	no		1.	13. 5	5	3. No	1.
1448	1. Adult (18 years & above age)	5. Negative	negative			41	35-44	26-64	Female	Sajawal	0	illitrate	No	no		Yes	yes	Don't know	don't know	Positive	posetive	Yes	yes	No	no	No	no	No	no	No	no	No	no	No	no	No	no	No	no	Yes	yes	No	no		1.	2. 0	0	3. No	1.
1449	1. Adult (18 years & above age)	5. Negative	negative			24	18-24	18-24	Male	Sajawal	0	illitrate	No	no		No	no							No	no	No	no	No	no	No	no	No	no	No	no	No	no	No	no	Yes	yes	No	no		1.	2. 0	0	3. No	1.
1450	1. Adult (18 years & above age)	5. Negative	negative			20	18-24	18-24	Male	Sajawal	0	illitrate	No	no		No	no							No	no	No	no	No	no	No	no	No	no	No	no	No	no	No	no	Yes	yes	No	no		1.	2. 0	0	3. No	1.
1451	1. Adult (18 years & above age)	5. Negative	negative			47	45-54	26-64	Male	Sajawal	0	illitrate	No	no		No	no							No	no	No	no	No	no	No	no	No	no	No	no	No	no	No	no	Yes	yes	No	no		1.	2. 0	0	3. No	1.
1452	1. Adult (18 years & above age)	5. Negative	negative			42	35-44	26-64	Female	Sajawal	0	illitrate	No	no		No	no							No	no	No	no	No	no	No	no	No	no	No	no	No	no	No	no	Yes	yes	No	no		1.	2. 0	0	3. No	1.
1453	1. Adult (18 years & above age)	5. Negative	negative			61	55-64	26-64	Male	Sajawal	0	illitrate	No	no		No	no							No	no	No	no	No	no	No	no	No	no	No	no	No	no	No	no	Yes	yes	No	no		1.	2. 0	0	3. No	1.
1454	1. Adult (18 years & above age)	5. Negative	negative			52	45-54	26-64	Female	Sajawal	0	illitrate	No	no		No	no							No	no	No	no	No	no	No	no	No	no	No	no	No	no	No	no	Yes	yes	No	no		1.	2. 0	0	3. No	1.
1455	1. Adult (18 years & above age)	5. Negative	negative			20	18-24	18-24	Female	Sajawal	0	illitrate	No	no		No	no							No	no	No	no	No	no	No	no	No	no	No	no	No	no	No	no	Yes	yes	No	no		1.	2. 0	0	3. No	1.
1456	1. Adult (18 years & above age)	5. Negative	negative			18	18-24	18-24	Female	Sajawal	0	illitrate	No	no		No	no							No	no	No	no	No	no	No	no	No	no	No	no	No	no	No	no	Yes	yes	No	no		1.	2. 0	0	3. No	1.
1457	1. Adult (18 years & above age)	5. Negative	negative			36	35-44	26-64	Male	Sajawal	10	secondary or higher	Yes	yes	123	Yes	yes	>5 years	>5 years	Negative	negative			No	no	No	no	No	no	No	no	No	no	No	no	No	no	No	no	Yes	yes	No	no		1.	4. 10	10	4. Yes	4. 123
1458	1. Adult (18 years & above age)	5. Negative	negative			35	35-44	26-64	Female	Sajawal	0	illitrate	No	no		No	no							No	no	No	no	No	no	No	no	No	no	No	no	No	no	No	no	Yes	yes	No	no		1.	2. 0	0	3. No	1.
1459	1. Adult (18 years & above age)	5. Negative	negative			62	55-64	26-64	Female	Sajawal	0	illitrate	No	no		No	no							No	no	No	no	No	no	No	no	No	no	No	no	No	no	No	no	Yes	yes	No	no		1.	2. 0	0	3. No	1.
1460	1. Adult (18 years & above age)	5. Negative	negative			27	25-34	26-64	Male	Sajawal	0	illitrate	No	no		No	no							No	no	No	no	No	no	No	no	No	no	No	no	No	no	No	no	No	no	No	no		1.	2. 0	0	3. No	1.
1461	1. Adult (18 years & above age)	5. Negative	negative			20	18-24	18-24	Female	Sajawal	0	illitrate	No	no		No	no							No	no	No	no	No	no	No	no	No	no	No	no	No	no	Yes	yes	No	no	No	no		1.	2. 0	0	3. No	1.
1462	1. Adult (18 years & above age)	5. Negative	negative			26	25-34	26-64	Male	Sajawal	0	illitrate	No	no		No	no							No	no	No	no	No	no	No	no	No	no	No	no	No	no	Yes	yes	No	no	No	no		1.	2. 0	0	3. No	1.
1463	1. Adult (18 years & above age)	5. Negative	negative			24	18-24	18-24	Female	Sajawal	0	illitrate	No	no		No	no							No	no	No	no	No	no	No	no	No	no	No	no	No	no	No	no	Yes	yes	No	no		1.	2. 0	0	3. No	1.
1464	1. Adult (18 years & above age)	5. Negative	negative			56	55-64	26-64	Male	Sajawal	5	primary	No	no		No	no							No	no	No	no	No	no	No	no			No	no	No	no	No	no	No	no	No	no		1.	13. 5	5	3. No	1.
1465	1. Adult (18 years & above age)	5. Negative	negative			55	55-64	26-64	Female	Sajawal	0	illitrate	No	no		No	no							No	no	No	no	No	no	No	no	Yes	yes	No	no	No	no	No	no	No	no	No	no		1.	2. 0	0	3. No	1.
1466	1. Adult (18 years & above age)	5. Negative	negative			19	18-24	18-24	Male	Sajawal	0	illitrate	No	no		No	no							No	no	No	no	No	no	No	no	No	no	No	no	No	no	No	no	Yes	yes	No	no		1.	2. 0	0	3. No	1.
1467	1. Adult (18 years & above age)	5. Negative	negative			52	45-54	26-64	Male	Sajawal	0	illitrate	No	no		No	no							No	no			No	no	No	no	Yes	yes	No	no	No	no	No	no	No	no	No	no		1.	2. 0	0	3. No	1.
1468	1. Adult (18 years & above age)	5. Negative	negative			51	45-54	26-64	Female	Sajawal	0	illitrate	No	no		No	no							No	no	No	no	No	no	No	no	No	no	No	no	No	no	No	no	Yes	yes	No	no		1.	2. 0	0	3. No	1.
1469	1. Adult (18 years & above age)	5. Negative	negative			18	18-24	18-24	Female	Sajawal	0	illitrate	No	no		No	no							No	no	No	no	No	no	No	no	No	no	No	no	No	no	No	no	Yes	yes	No	no		1.	2. 0	0	3. No	1.
1470	1. Adult (18 years & above age)	5. Negative	negative			52	45-54	26-64	Male	Tando Allahyar	5	primary	No	no		No	no							No	no	No	no	No	no	No	no	Yes	yes	Yes	yes	No	no	Yes	yes	No	no	No	no		1.	13. 5	5	3. No	1.
1471	1. Adult (18 years & above age)	5. Negative	negative			59	55-64	26-64	Female	Tando Allahyar	0	illitrate	No	no		No	no							No	no	No	no	No	no	No	no	Yes	yes	No	no	No	no	Yes	yes	Yes	yes	No	no		1.	2. 0	0	3. No	1.
1474	1. Adult (18 years & above age)	5. Negative	negative			20	18-24	18-24	Female	Tando Allahyar	0	illitrate	Yes	yes	123									No	no	No	no	No	no	No	no	No	no	No	no	No	no	Yes	yes	No	no	No	no		1.	2. 0	0	4. Yes	4. 123
1475	1. Adult (18 years & above age)	5. Negative	negative			29	25-34	26-64	Female	Tando Allahyar	12	secondary or higher	No	no		No	no							No	no	No	no	No	no	No	no	No	no	No	no	No	no	No	no			No	no		1.	6. 12	12	3. No	1.
1476	1. Adult (18 years & above age)	1. Anti HCV +ve	posetive	Detected	detected	33	25-34	26-64	Female	Tando Allahyar	12	secondary or higher	No	no		No	no							No	no	Yes	yes	No	no	No	no	No	no	No	no	No	no	Yes	yes	Yes	yes	No	no	2015	2. Detected	6. 12	12	3. No	1.
1477	1. Adult (18 years & above age)	5. Negative	negative			63	55-64	26-64	Male	Tando Allahyar	3	primary	No	no		No	no							No	no	No	no	No	no	No	no	No	no	No	no	No	no	No	no	Yes	yes	Yes	yes		1.	11. 3	3	3. No	1.
1478	1. Adult (18 years & above age)	5. Negative	negative			30	25-34	26-64	Female	Tando Allahyar	8	primary	No	no		No	no							No	no	No	no	No	no	No	no	No	no	No	no	No	no	No	no	Yes	yes	No	no		1.	16. 8	8	3. No	1.
1479	1. Adult (18 years & above age)	1. Anti HCV +ve	posetive	Detected	detected	20	18-24	18-24	Male	Tando Allahyar	0	illitrate	No	no		No	no							No	no	No	no	No	no	No	no	No	no	No	no	Yes	yes	No	no	Yes	yes	Yes	yes		2. Detected	2. 0	0	3. No	1.
1480	1. Adult (18 years & above age)	1. Anti HCV +ve	posetive	Detected	detected	51	45-54	26-64	Male	Tando Allahyar	0	illitrate	No	no		No	no							No	no	No	no	No	no	No	no	No	no	No	no	No	no	Yes	yes	No	no	No	no		2. Detected	2. 0	0	3. No	1.
1481	1. Adult (18 years & above age)	1. Anti HCV +ve	posetive	Not detected	not detected	69	65-74	>=65	Male	Tando Allahyar	0	illitrate	No	no		No	no							No	no	No	no	No	no	No	no	No	no	No	no	No	no	Yes	yes	No	no	No	no		5. Not detected	2. 0	0	3. No	1.
1483	1. Adult (18 years & above age)	5. Negative	negative			53	45-54	26-64	Male	Tando Allahyar	0	illitrate	No	no		No	no							No	no	No	no	No	no	No	no	No	no	No	no	No	no	No	no	Yes	yes	No	no		1.	2. 0	0	3. No	1.
1484	1. Adult (18 years & above age)	1. Anti HCV +ve	posetive	Not detected	not detected	62	55-64	26-64	Female	Tando Allahyar	0	illitrate	Yes	yes	123	Yes	yes	>5 years	>5 years	Negative	negative			No	no	Yes	yes	No	no	No	no	No	no	No	no	No	no	No	no	No	no	No	no	2016	5. Not detected	2. 0	0	4. Yes	4. 123
1485	1. Adult (18 years & above age)	5. Negative	negative			26	25-34	26-64	Male	Tando Allahyar	12	secondary or higher	No	no		No	no							No	no	No	no	No	no	No	no	No	no	No	no	No	no	No	no	No	no	Yes	yes		1.	6. 12	12	3. No	1.
1486	1. Adult (18 years & above age)	1. Anti HCV +ve	posetive	Detected	detected	22	18-24	18-24	Female	Tando Allahyar	5	primary	No	no		No	no							No	no	No	no	No	no	No	no	No	no	No	no	No	no	No	no	No	no	No	no		2. Detected	13. 5	5	3. No	1.
1487	1. Adult (18 years & above age)	1. Anti HCV +ve	posetive	Not detected	not detected	41	35-44	26-64	Male	Tando Allahyar	12	secondary or higher	No	no		No	no							No	no	No	no	No	no	No	no	No	no	No	no	No	no	Yes	yes	Yes	yes	Yes	yes		5. Not detected	6. 12	12	3. No	1.
1488	1. Adult (18 years & above age)	5. Negative	negative			30	25-34	26-64	Male	Tando Allahyar	10	secondary or higher	No	no		No	no							No	no	No	no	No	no	No	no	No	no	No	no	No	no	No	no	Yes	yes	Yes	yes		1.	4. 10	10	3. No	1.
1489	1. Adult (18 years & above age)	5. Negative	negative			20	18-24	18-24	Female	Tando Allahyar	0	illitrate	No	no		No	no							No	no	No	no	No	no	No	no	No	no	No	no	No	no	Yes	yes	Yes	yes	No	no		1.	2. 0	0	3. No	1.
1490	1. Adult (18 years & above age)	1. Anti HCV +ve	posetive	Detected	detected	48	45-54	26-64	Female	Tando Allahyar	0	illitrate	No	no		No	no							No	no	No	no	No	no	No	no	No	no	No	no	No	no	No	no	Yes	yes	No	no		2. Detected	2. 0	0	3. No	1.
1491	1. Adult (18 years & above age)	1. Anti HCV +ve	posetive	Detected	detected	34	25-34	26-64	Male	Tando Allahyar	0	illitrate	No	no		No	no							No	no	No	no	No	no	No	no	No	no	No	no	No	no	No	no	No	no	No	no		2. Detected	2. 0	0	3. No	1.
1492	1. Adult (18 years & above age)	5. Negative	negative			35	35-44	26-64	Female	Tando Allahyar	0	illitrate	No	no		No	no							No	no	No	no	No	no	No	no	No	no	No	no	No	no	No	no	Yes	yes	No	no		1.	2. 0	0	3. No	1.
1493	1. Adult (18 years & above age)	1. Anti HCV +ve	posetive	Not detected	not detected	65	65-74	>=65	Female	Tando Allahyar	0	illitrate	Yes	yes	2	No	no							No	no	No	no	Yes	yes	No	no	No	no	No	no			No	no	No	no				5. Not detected	2. 0	0	4. Yes	5. 2
1494	1. Adult (18 years & above age)	5. Negative	negative			25	25-34	26-64	Female	Tando Allahyar	0	illitrate	No	no		No	no							No	no	No	no	Yes	yes	No	no	No	no	No	no	No	no	No	no	Yes	yes				1.	2. 0	0	3. No	1.
1495	1. Adult (18 years & above age)	5. Negative	negative			21	18-24	18-24	Male	Tando Allahyar	14	secondary or higher	No	no		No	no							No	no	No	no	Yes	yes	No	no	No	no	No	no			No	no	No	no	No	no		1.	8. 14	14	3. No	1.
1496	1. Adult (18 years & above age)	5. Negative	negative			25	25-34	26-64	Male	Tando Allahyar	0	illitrate	No	no		No	no							No	no	No	no	Yes	yes	No	no	No	no	No	no	No	no	No	no	No	no	Yes	yes		1.	2. 0	0	3. No	1.
1497	1. Adult (18 years & above age)	1. Anti HCV +ve	posetive	Detected	detected	34	25-34	26-64	Female	Tando Allahyar	10	secondary or higher	No	no		No	no							No	no	No	no	Yes	yes	No	no	No	no	No	no	No	no	No	no	No	no				2. Detected	4. 10	10	3. No	1.
1498	1. Adult (18 years & above age)	1. Anti HCV +ve	posetive	Detected	detected	33	25-34	26-64	Female	Tando Allahyar	12	secondary or higher	No	no		Yes	yes	Last 12 months	last 12 months	Positive	posetive	Yes	yes	No	no	No	no	Yes	yes	No	no	No	no	No	no			No	no	Yes	yes				2. Detected	6. 12	12	3. No	1.
1499	1. Adult (18 years & above age)	1. Anti HCV +ve	posetive	Detected	detected	47	45-54	26-64	Male	Tando Allahyar	0	illitrate	No	no		No	no							No	no	No	no	Yes	yes	No	no	No	no	No	no	No	no	No	no	Yes	yes	No	no		2. Detected	2. 0	0	3. No	1.
1500	1. Adult (18 years & above age)	5. Negative	negative			53	45-54	26-64	Female	Tando Allahyar	0	illitrate	No	no		No	no							No	no	Yes	yes	Yes	yes	No	no	No	no	No	no	No	no	No	no	Yes	yes	No	no	2010	1.	2. 0	0	3. No	1.
1501	1. Adult (18 years & above age)	5. Negative	negative			20	18-24	18-24	Male	Tando Allahyar	12	secondary or higher	No	no		No	no							No	no	No	no	Yes	yes	No	no	No	no	No	no	No	no	No	no	Yes	yes	No	no		1.	6. 12	12	3. No	1.
1502	1. Adult (18 years & above age)	5. Negative	negative			32	25-34	26-64	Male	Tando Allahyar	14	secondary or higher	No	no		No	no							No	no	No	no	Yes	yes	No	no	No	no	No	no	No	no	No	no	Yes	yes	Yes	yes		1.	8. 14	14	3. No	1.
1503	1. Adult (18 years & above age)	5. Negative	negative			21	18-24	18-24	Female	Tando Allahyar	0	illitrate	No	no		No	no							No	no	No	no	Yes	yes	No	no	No	no	No	no	No	no	No	no	Yes	yes				1.	2. 0	0	3. No	1.
1504	1. Adult (18 years & above age)	5. Negative	negative			57	55-64	26-64	Male	Tando Allahyar	0	illitrate	No	no		No	no							No	no	No	no	Yes	yes	No	no	No	no	Yes	yes	No	no	No	no	Yes	yes	Yes	yes		1.	2. 0	0	3. No	1.
1505	1. Adult (18 years & above age)	5. Negative	negative			22	18-24	18-24	Female	Tando Allahyar	0	illitrate	No	no		No	no							No	no	No	no	Yes	yes	No	no	No	no	No	no	No	no	No	no	No	no	No	no		1.	2. 0	0	3. No	1.
1506	1. Adult (18 years & above age)	1. Anti HCV +ve	posetive	Detected	detected	54	45-54	26-64	Male	Tando Allahyar	0	illitrate	No	no		No	no							No	no	No	no	Yes	yes	Yes	yes	No	no	No	no	No	no	No	no	Yes	yes	Yes	yes		2. Detected	2. 0	0	3. No	1.
1507	1. Adult (18 years & above age)	5. Negative	negative			49	45-54	26-64	Female	Tando Allahyar	0	illitrate	No	no		Yes	yes	>5 years	>5 years	Positive	posetive	Yes	yes	No	no	No	no	Yes	yes	No	no	No	no	Yes	yes	No	no	Yes	yes	Yes	yes	Yes	yes		1.	2. 0	0	3. No	1.
1508	1. Adult (18 years & above age)	5. Negative	negative			26	25-34	26-64	Male	Tando Allahyar	0	illitrate	No	no		No	no							No	no	No	no	Yes	yes	No	no	No	no	No	no	No	no	No	no	Yes	yes	No	no		1.	2. 0	0	3. No	1.
1509	1. Adult (18 years & above age)	5. Negative	negative			25	25-34	26-64	Male	Tando Allahyar	0	illitrate	No	no		No	no							No	no	No	no	Yes	yes	No	no	No	no	No	no	No	no	No	no	Yes	yes	Yes	yes		1.	2. 0	0	3. No	1.
1510	1. Adult (18 years & above age)	5. Negative	negative			21	18-24	18-24	Female	Tando Allahyar	0	illitrate	No	no		No	no							No	no	No	no	Yes	yes	No	no	No	no	No	no	No	no	No	no	Yes	yes	Yes	yes		1.	2. 0	0	3. No	1.
1511	1. Adult (18 years & above age)	5. Negative	negative			24	18-24	18-24	Male	Tando Allahyar	6	primary	No	no		No	no							No	no	No	no	Yes	yes	No	no	No	no	No	no	No	no	No	no	Yes	yes	No	no		1.	14. 6	6	3. No	1.
1513	1. Adult (18 years & above age)	5. Negative	negative			54	45-54	26-64	Female	Tando Allahyar	0	illitrate	No	no		No	no							No	no	No	no	No	no	No	no	No	no	Yes	yes	No	no	No	no	Yes	yes				1.	2. 0	0	3. No	1.
1514	1. Adult (18 years & above age)	5. Negative	negative			50	45-54	26-64	Male	Tando Allahyar	0	illitrate	No	no		No	no							No	no	No	no	No	no	No	no	No	no	No	no	No	no	No	no	Yes	yes	Yes	yes		1.	2. 0	0	3. No	1.
1515	1. Adult (18 years & above age)	5. Negative	negative			40	35-44	26-64	Female	Tando Allahyar	0	illitrate	No	no		No	no							No	no	No	no	No	no	Yes	yes	No	no	No	no	No	no	Yes	yes	Yes	yes				1.	2. 0	0	3. No	1.
1516	1. Adult (18 years & above age)	5. Negative	negative			18	18-24	18-24	Female	Tando Allahyar	0	illitrate	No	no		No	no							No	no	No	no	No	no	Yes	yes	No	no	No	no	No	no	No	no	Yes	yes	No	no		1.	2. 0	0	3. No	1.
1517	1. Adult (18 years & above age)	5. Negative	negative			37	35-44	26-64	Male	Tando Allahyar	0	illitrate	No	no		No	no							No	no	No	no	No	no	No	no	No	no	No	no	No	no	No	no	Yes	yes	Yes	yes		1.	2. 0	0	3. No	1.
1518	1. Adult (18 years & above age)	5. Negative	negative			26	25-34	26-64	Female	Tando Allahyar	0	illitrate	No	no		No	no							No	no	No	no	No	no	No	no	No	no	No	no			No	no	No	no				1.	2. 0	0	3. No	1.
1519	1. Adult (18 years & above age)	5. Negative	negative			33	25-34	26-64	Male	Tando Allahyar	3	primary	No	no		No	no							No	no	No	no	No	no	No	no	No	no	No	no	No	no	No	no	No	no	Yes	yes		1.	11. 3	3	3. No	1.
1520	1. Adult (18 years & above age)	1. Anti HCV +ve	posetive	Detected	detected	30	25-34	26-64	Female	Tando Allahyar	0	illitrate	No	no		No	no							No	no	No	no	No	no	No	no	No	no	No	no	No	no	No	no	No	no	No	no		2. Detected	2. 0	0	3. No	1.
1521	1. Adult (18 years & above age)	5. Negative	negative			36	35-44	26-64	Male	Tando Allahyar	0	illitrate	No	no		No	no							No	no	No	no	No	no	No	no	No	no	No	no	No	no	No	no	No	no	Yes	yes		1.	2. 0	0	3. No	1.
1522	1. Adult (18 years & above age)	5. Negative	negative			55	55-64	26-64	Male	Tando Allahyar	0	illitrate	No	no		Yes	yes	Last 12 months	last 12 months	Positive	posetive	Yes	yes	No	no	No	no	No	no	No	no	No	no	No	no	No	no	No	no	Yes	yes	Yes	yes		1.	2. 0	0	3. No	1.
1523	1. Adult (18 years & above age)	5. Negative	negative			24	18-24	18-24	Male	Tando Allahyar	0	illitrate	No	no		No	no							No	no	No	no	Yes	yes	No	no	No	no	No	no	No	no	No	no	No	no	No	no		1.	2. 0	0	3. No	1.
1524	1. Adult (18 years & above age)	5. Negative	negative			22	18-24	18-24	Female	Tando Allahyar	0	illitrate	No	no		No	no							No	no	No	no	Yes	yes	No	no	No	no	No	no	No	no	No	no	No	no				1.	2. 0	0	3. No	1.
1525	1. Adult (18 years & above age)	5. Negative	negative			43	35-44	26-64	Female	Tando Allahyar		unknown	No	no		No	no							No	no	No	no	Yes	yes	Yes	yes	No	no	No	no	No	no	No	no	No	no				1.	1.		3. No	1.
1526	1. Adult (18 years & above age)	5. Negative	negative			70	65-74	>=65	Male	Tando Allahyar	0	illitrate	No	no		No	no							No	no	Yes	yes	Yes	yes	No	no	No	no	No	no	No	no	No	no	Yes	yes	Yes	yes	2018	1.	2. 0	0	3. No	1.
1527	1. Adult (18 years & above age)	1. Anti HCV +ve	posetive	Detected	detected	54	45-54	26-64	Female	Tando Allahyar	0	illitrate	No	no		Yes	yes	Last 12 months	last 12 months	Positive	posetive	Yes	yes	No	no	No	no	Yes	yes	Yes	yes	No	no	No	no	No	no	No	no	Yes	yes	No	no		2. Detected	2. 0	0	3. No	1.
1529	1. Adult (18 years & above age)	5. Negative	negative			20	18-24	18-24	Female	Tando Allahyar	0	illitrate	No	no		No	no							No	no	Yes	yes	Yes	yes	No	no	No	no	No	no	No	no	Yes	yes	Yes	yes	No	no	2019	1.	2. 0	0	3. No	1.
1530	1. Adult (18 years & above age)	5. Negative	negative			41	35-44	26-64	Male	Tando Allahyar	14	secondary or higher	No	no		No	no							No	no	No	no	No	no	No	no	Yes	yes	No	no	No	no	Yes	yes	No	no	Yes	yes		1.	8. 14	14	3. No	1.
1531	1. Adult (18 years & above age)	5. Negative	negative			21	18-24	18-24	Female	Tando Allahyar	14	secondary or higher	No	no		No	no							No	no	No	no	No	no	No	no	Yes	yes	No	no	No	no	No	no	No	no				1.	8. 14	14	3. No	1.
1532	1. Adult (18 years & above age)	5. Negative	negative			59	55-64	26-64	Male	Tando Allahyar	5	primary	No	no		No	no							No	no	No	no	No	no	No	no	Yes	yes	No	no	No	no	Yes	yes	Yes	yes	Yes	yes		1.	13. 5	5	3. No	1.
1533	1. Adult (18 years & above age)	5. Negative	negative			54	45-54	26-64	Female	Tando Allahyar	0	illitrate	No	no		No	no							No	no	No	no	No	no	No	no	No	no	No	no	No	no	Yes	yes	Yes	yes				1.	2. 0	0	3. No	1.
1534	1. Adult (18 years & above age)	5. Negative	negative			27	25-34	26-64	Male	Tando Allahyar	0	illitrate	No	no		No	no							No	no	No	no	No	no	No	no	No	no	No	no	No	no	Yes	yes	Yes	yes	Yes	yes		1.	2. 0	0	3. No	1.
1535	1. Adult (18 years & above age)	5. Negative	negative			19	18-24	18-24	Male	Tando Allahyar	0	illitrate	No	no		No	no							No	no	No	no	No	no	No	no	No	no	No	no	No	no	No	no	Yes	yes	Yes	yes		1.	2. 0	0	3. No	1.
1536	1. Adult (18 years & above age)	5. Negative	negative			33	25-34	26-64	Male	Tando Allahyar	12	secondary or higher	No	no		No	no							No	no	No	no	No	no	No	no	No	no	No	no	No	no	No	no	Yes	yes	Yes	yes		1.	6. 12	12	3. No	1.
1537	1. Adult (18 years & above age)	5. Negative	negative			28	25-34	26-64	Male	Tando Allahyar	5	primary	No	no		No	no							No	no	Yes	yes	No	no	No	no	No	no	No	no	No	no	Yes	yes	Yes	yes			2016	1.	13. 5	5	3. No	1.
1538	1. Adult (18 years & above age)	5. Negative	negative			23	18-24	18-24	Female	Tando Allahyar	12	secondary or higher	No	no		No	no							No	no	No	no	No	no	No	no	No	no	No	no	No	no	No	no	No	no				1.	6. 12	12	3. No	1.
1539	1. Adult (18 years & above age)	5. Negative	negative			53	45-54	26-64	Female	Tando Allahyar	0	illitrate	No	no		No	no							No	no	Yes	yes	Yes	yes	No	no	No	no	No	no	No	no	No	no	No	no			2017	1.	2. 0	0	3. No	1.
1540	1. Adult (18 years & above age)	5. Negative	negative			32	25-34	26-64	Female	Tando Allahyar	0	illitrate	No	no		No	no							No	no	No	no	Yes	yes	No	no	No	no	No	no	No	no	No	no	No	no				1.	2. 0	0	3. No	1.
1541	1. Adult (18 years & above age)	5. Negative	negative			18	18-24	18-24	Female	Tando Allahyar	5	primary	No	no		No	no							No	no	No	no	Yes	yes	No	no	No	no	No	no	No	no	No	no	No	no				1.	13. 5	5	3. No	1.
1544	1. Adult (18 years & above age)	1. Anti HCV +ve	posetive	Not detected	not detected	65	65-74	>=65	Male	Tando Allahyar	5	primary	Yes	yes	123	Yes	yes	Last 12 months	last 12 months	Positive	posetive	Yes	yes	No	no	No	no	No	no	Yes	yes	No	no	No	no	No	no	No	no	Yes	yes	Yes	yes		5. Not detected	13. 5	5	4. Yes	4. 123
1546	1. Adult (18 years & above age)	1. Anti HCV +ve	posetive	Detected	detected	48	45-54	26-64	Male	Tando Allahyar	0	illitrate	No	no		No	no							No	no	No	no	Yes	yes	No	no	No	no	No	no	No	no	No	no	No	no	No	no		2. Detected	2. 0	0	3. No	1.
1547	1. Adult (18 years & above age)	1. Anti HCV +ve	posetive	Not detected	not detected	41	35-44	26-64	Female	Tando Allahyar	5	primary	No	no		Yes	yes	1-5 years	1-5 years	Positive	posetive	Yes	yes	No	no	No	no	Yes	yes	No	no	No	no	No	no	No	no	Yes	yes	No	no				5. Not detected	13. 5	5	3. No	1.
1548	1. Adult (18 years & above age)	5. Negative	negative			32	25-34	26-64	Male	Tando Allahyar	12	secondary or higher	No	no		No	no							No	no	No	no	Yes	yes	No	no	No	no	No	no	No	no	No	no	No	no	Yes	yes		1.	6. 12	12	3. No	1.
1549	1. Adult (18 years & above age)	5. Negative	negative			25	25-34	26-64	Female	Tando Allahyar	12	secondary or higher	No	no		No	no							Don't know		No	no	Yes	yes	No	no	Yes	yes	No	no	No	no	No	no	Yes	yes				1.	6. 12	12	3. No	1.
1550	1. Adult (18 years & above age)	5. Negative	negative			50	45-54	26-64	Female	Tando Allahyar	3	primary	No	no		No	no							No	no	Yes	yes	Yes	yes	No	no	Yes	yes	No	no	No	no	Yes	yes	No	no			1990	1.	11. 3	3	3. No	1.
1551	1. Adult (18 years & above age)	5. Negative	negative			65	65-74	>=65	Male	Tando Allahyar	8	primary	No	no		No	no							No	no	No	no	Yes	yes	No	no	Yes	yes	No	no	No	no	No	no	Yes	yes	Yes	yes		1.	16. 8	8	3. No	1.
1552	1. Adult (18 years & above age)	5. Negative	negative			42	35-44	26-64	Male	Tando Allahyar	10	secondary or higher	Yes	yes	123	Yes	yes	Last 12 months	last 12 months	Negative	negative			No	no	No	no	Yes	yes	No	no	No	no	No	no	No	no	No	no	Yes	yes	No	no		1.	4. 10	10	4. Yes	4. 123
1553	1. Adult (18 years & above age)	5. Negative	negative			30	25-34	26-64	Female	Tando Allahyar	12	secondary or higher	No	no		No	no							No	no	No	no	Yes	yes	No	no	No	no	No	no	No	no	No	no	Yes	yes				1.	6. 12	12	3. No	1.
1554	1. Adult (18 years & above age)	5. Negative	negative			33	25-34	26-64	Female	Tando Allahyar	8	primary	No	no		No	no							No	no	No	no	Yes	yes	No	no	No	no	No	no	No	no	No	no	No	no				1.	16. 8	8	3. No	1.
1555	1. Adult (18 years & above age)	5. Negative	negative			32	25-34	26-64	Male	Tando Allahyar	12	secondary or higher	No	no		No	no							No	no	No	no	Yes	yes	No	no	No	no	No	no	No	no	Yes	yes	Yes	yes	Yes	yes		1.	6. 12	12	3. No	1.
1556	1. Adult (18 years & above age)	5. Negative	negative			25	25-34	26-64	Female	Tando Allahyar	5	primary	No	no		No	no							No	no	No	no	Yes	yes	No	no	No	no	No	no	No	no	No	no	Yes	yes				1.	13. 5	5	3. No	1.
1557	1. Adult (18 years & above age)	1. Anti HCV +ve	posetive	Detected	detected	35	35-44	26-64	Female	Tando Allahyar	0	illitrate	No	no		Yes	yes	1-5 years	1-5 years	Positive	posetive			No	no	No	no	Yes	yes	No	no	No	no	No	no	No	no	No	no	Yes	yes				2. Detected	2. 0	0	3. No	1.
1558	1. Adult (18 years & above age)	5. Negative	negative			34	25-34	26-64	Female	Tando Allahyar	0	illitrate	No	no		No	no							No	no	No	no	Yes	yes	No	no	No	no	No	no	No	no	No	no	No	no				1.	2. 0	0	3. No	1.
1559	1. Adult (18 years & above age)	5. Negative	negative			56	55-64	26-64	Male	Tando Allahyar	1	primary	Yes	yes	1	Yes	yes	Last 12 months	last 12 months	Positive	posetive	Don't know	don't know	No	no	No	no	Yes	yes	No	no	No	no	No	no	No	no	No	no	No	no	No	no		1.	3. 1	1	4. Yes	2. 1
1560	1. Adult (18 years & above age)	5. Negative	negative			54	45-54	26-64	Female	Tando Allahyar	0	illitrate	No	no		No	no							No	no	No	no	Yes	yes	No	no	No	no	No	no	No	no	No	no	No	no				1.	2. 0	0	3. No	1.
1561	1. Adult (18 years & above age)	5. Negative	negative			25	25-34	26-64	Male	Tando Allahyar	12	secondary or higher	No	no		Yes	yes	Last 12 months	last 12 months	Negative	negative			No	no	No	no	Yes	yes	No	no	No	no	No	no	No	no	No	no	No	no	Yes	yes		1.	6. 12	12	3. No	1.
1562	1. Adult (18 years & above age)	5. Negative	negative			18	18-24	18-24	Male	Tando Allahyar	0	illitrate	No	no		No	no							No	no	No	no	Yes	yes	No	no	No	no	No	no	No	no	No	no	No	no	Yes	yes		1.	2. 0	0	3. No	1.
1563	1. Adult (18 years & above age)	5. Negative	negative			56	55-64	26-64	Female	Tando Allahyar	0	illitrate	No	no		No	no							No	no	No	no	Yes	yes	No	no	No	no	No	no	No	no	No	no	No	no				1.	2. 0	0	3. No	1.
1564	1. Adult (18 years & above age)	5. Negative	negative			27	25-34	26-64	Male	Tando Allahyar	14	secondary or higher	No	no		No	no							No	no	No	no	Yes	yes	No	no	No	no	No	no			No	no	Yes	yes				1.	8. 14	14	3. No	1.
1565	1. Adult (18 years & above age)	5. Negative	negative			25	25-34	26-64	Male	Tando Allahyar	12	secondary or higher	No	no		No	no							No	no	No	no	Yes	yes			No	no	No	no	No	no	No	no	No	no	No	no		1.	6. 12	12	3. No	1.
1566	1. Adult (18 years & above age)	5. Negative	negative			21	18-24	18-24	Male	Tando Allahyar	12	secondary or higher	No	no		No	no							No	no	No	no	Yes	yes	No	no	No	no	No	no	No	no	No	no	No	no	Yes	yes		1.	6. 12	12	3. No	1.
1567	1. Adult (18 years & above age)	5. Negative	negative			19	18-24	18-24	Female	Tando Allahyar	12	secondary or higher	No	no		No	no							No	no	Yes	yes	Yes	yes	No	no	No	no	No	no	No	no	Yes	yes	Yes	yes			2017	1.	6. 12	12	3. No	1.
1568	1. Adult (18 years & above age)	5. Negative	negative			31	25-34	26-64	Male	Tando Allahyar	10	secondary or higher	No	no		No	no							No	no	No	no	Yes	yes	No	no	No	no	No	no	No	no	No	no	No	no	Yes	yes		1.	4. 10	10	3. No	1.
1569	1. Adult (18 years & above age)	5. Negative	negative			30	25-34	26-64	Female	Tando Allahyar	12	secondary or higher	No	no		No	no							No	no	No	no	Yes	yes	No	no	No	no	No	no	No	no			No	no	No	no		1.	6. 12	12	3. No	1.
1570	1. Adult (18 years & above age)	5. Negative	negative			74	65-74	>=65	Male	Tando Allahyar	8	primary	No	no		No	no							No	no	No	no	Yes	yes	No	no	No	no	No	no	No	no	No	no	No	no	Yes	yes		1.	16. 8	8	3. No	1.
1571	1. Adult (18 years & above age)	5. Negative	negative			63	55-64	26-64	Female	Tando Allahyar	0	illitrate	No	no		No	no							No	no	No	no	Yes	yes	No	no	No	no	No	no	No	no	No	no	Yes	yes				1.	2. 0	0	3. No	1.
1572	1. Adult (18 years & above age)	1. Anti HCV +ve	posetive	Detected	detected	33	25-34	26-64	Male	Tando Allahyar	6	primary	No	no		No	no							No	no	No	no	Yes	yes	No	no	No	no	No	no	No	no	No	no	Yes	yes	Yes	yes		2. Detected	14. 6	6	3. No	1.
1573	1. Adult (18 years & above age)	5. Negative	negative			53	45-54	26-64	Male	Tando Allahyar	0	illitrate	No	no		No	no							No	no	No	no	No	no	No	no	No	no	No	no	No	no	No	no	Yes	yes				1.	2. 0	0	3. No	1.
1574	1. Adult (18 years & above age)	1. Anti HCV +ve	posetive	Detected	detected	33	25-34	26-64	Male	Tando Allahyar	5	primary	No	no		Yes	yes	1-5 years	1-5 years	Positive	posetive	Yes	yes	No	no	Yes	yes	No	no	Yes	yes	Yes	yes	No	no	No	no	Yes	yes	Yes	yes	No	no	2014	2. Detected	13. 5	5	3. No	1.
1575	1. Adult (18 years & above age)	1. Anti HCV +ve	posetive	Not detected	not detected	23	18-24	18-24	Male	Tando Allahyar	0	illitrate	No	no		No	no							No	no	No	no	No	no	No	no	No	no	No	no	No	no	No	no	No	no	No	no		5. Not detected	2. 0	0	3. No	1.
1576	1. Adult (18 years & above age)	5. Negative	negative			27	25-34	26-64	Male	Tando Allahyar	0	illitrate	No	no		No	no							No	no	No	no	Yes	yes	No	no	No	no	No	no	No	no	Yes	yes	No	no	Yes	yes		1.	2. 0	0	3. No	1.
1577	1. Adult (18 years & above age)	5. Negative	negative			23	18-24	18-24	Female	Tando Allahyar	0	illitrate	No	no		No	no							No	no	Yes	yes	Yes	yes	No	no	No	no	No	no	No	no	Yes	yes	Yes	yes	No	no	2017	1.	2. 0	0	3. No	1.
1578	1. Adult (18 years & above age)	5. Negative	negative			29	25-34	26-64	Male	Tando Allahyar	12	secondary or higher	No	no		Yes	yes	Last 12 months	last 12 months	Negative	negative			No	no	No	no	No	no	No	no	No	no	No	no	No	no	Yes	yes	Yes	yes	Yes	yes		1.	6. 12	12	3. No	1.
1579	1. Adult (18 years & above age)	5. Negative	negative			32	25-34	26-64	Female	Tando Allahyar	8	primary	No	no		No	no							No	no	No	no	No	no	No	no	No	no	No	no	No	no	Yes	yes	Yes	yes				1.	16. 8	8	3. No	1.
1580	1. Adult (18 years & above age)	5. Negative	negative			64	55-64	26-64	Female	Tando Allahyar	0	illitrate	No	no		Yes	yes	Last 12 months	last 12 months	Positive	posetive	No	no	No	no	No	no	Yes	yes	No	no	No	no	No	no	No	no	Yes	yes	Yes	yes	No	no		1.	2. 0	0	3. No	1.
1581	1. Adult (18 years & above age)	5. Negative	negative			36	35-44	26-64	Female	Tando Allahyar	0	illitrate	No	no		No	no							No	no	No	no	Yes	yes	No	no	No	no	No	no	No	no	No	no	No	no	No	no		1.	2. 0	0	3. No	1.
1582	1. Adult (18 years & above age)	5. Negative	negative			19	18-24	18-24	Male	Tando Allahyar	0	illitrate	No	no		No	no							No	no	No	no	Yes	yes	No	no	No	no	No	no	No	no	No	no	Yes	yes	Yes	yes		1.	2. 0	0	3. No	1.
1583	1. Adult (18 years & above age)	5. Negative	negative			21	18-24	18-24	Female	Tando Allahyar	0	illitrate	No	no		No	no							No	no	No	no	Yes	yes	No	no	No	no	No	no	No	no	No	no	Yes	yes				1.	2. 0	0	3. No	1.
1584	1. Adult (18 years & above age)	5. Negative	negative			48	45-54	26-64	Male	Tando Allahyar	5	primary	No	no		No	no							Yes	yes	No	no	No	no	No	no	No	no	No	no	Yes	yes	No	no	Yes	yes	Yes	yes		1.	13. 5	5	3. No	1.
1585	1. Adult (18 years & above age)	5. Negative	negative			49	45-54	26-64	Female	Tando Allahyar	0	illitrate	No	no		No	no							No	no	No	no	No	no	No	no	No	no	No	no	No	no	No	no	No	no				1.	2. 0	0	3. No	1.
1586	1. Adult (18 years & above age)	5. Negative	negative			27	25-34	26-64	Female	Tando Allahyar	0	illitrate	No	no		No	no							No	no	No	no	No	no	No	no	No	no	No	no	No	no	No	no	No	no				1.	2. 0	0	3. No	1.
1587	1. Adult (18 years & above age)	5. Negative	negative			25	25-34	26-64	Female	Tando Allahyar	0	illitrate	No	no		No	no							No	no	No	no	No	no	No	no	Yes	yes	No	no	No	no	No	no	Yes	yes				1.	2. 0	0	3. No	1.
1588	1. Adult (18 years & above age)	5. Negative	negative			20	18-24	18-24	Male	Tando Allahyar	0	illitrate	No	no		No	no							No	no	No	no	No	no	No	no	No	no	No	no	No	no	No	no	Yes	yes	No	no		1.	2. 0	0	3. No	1.
1589	1. Adult (18 years & above age)	5. Negative	negative			18	18-24	18-24	Female	Tando Allahyar	5	primary	No	no		No	no							No	no	No	no	No	no	No	no	No	no	No	no	No	no	No	no	No	no				1.	13. 5	5	3. No	1.
1590	1. Adult (18 years & above age)	5. Negative	negative			42	35-44	26-64	Female	Tando Allahyar	0	illitrate	No	no		No	no							No	no	No	no	No	no	No	no	No	no	No	no	No	no	No	no	No	no				1.	2. 0	0	3. No	1.
1591	1. Adult (18 years & above age)	5. Negative	negative			35	35-44	26-64	Male	Tando Allahyar	4	primary	No	no		No	no							No	no	No	no	No	no	No	no	No	no	No	no	No	no	No	no	No	no	Yes	yes		1.	12. 4	4	3. No	1.
1592	1. Adult (18 years & above age)	5. Negative	negative			29	25-34	26-64	Female	Tando Allahyar	0	illitrate	No	no		No	no							No	no	No	no	No	no	No	no	No	no	No	no	No	no	No	no	No	no				1.	2. 0	0	3. No	1.
1593	1. Adult (18 years & above age)	5. Negative	negative			31	25-34	26-64	Male	Tando Allahyar	5	primary	No	no		No	no							No	no	No	no	No	no	No	no	No	no	No	no	No	no	No	no	No	no	Yes	yes		1.	13. 5	5	3. No	1.
1594	1. Adult (18 years & above age)	5. Negative	negative			33	25-34	26-64	Female	Tando Allahyar	0	illitrate	No	no		No	no							No	no	No	no	No	no	No	no			No	no	No	no	Yes	yes	Yes	yes				1.	2. 0	0	3. No	1.
1595	1. Adult (18 years & above age)	5. Negative	negative			67	65-74	>=65	Male	Tando Allahyar	0	illitrate	No	no		No	no							No	no	No	no	Yes	yes	No	no	No	no	No	no	No	no	No	no	No	no	No	no		1.	2. 0	0	3. No	1.
1596	1. Adult (18 years & above age)	5. Negative	negative			62	55-64	26-64	Female	Tando Allahyar	0	illitrate	No	no		No	no							No	no	No	no	Yes	yes	No	no	No	no	No	no	No	no	No	no	No	no				1.	2. 0	0	3. No	1.
1597	1. Adult (18 years & above age)	5. Negative	negative			32	25-34	26-64	Female	Tando Allahyar	0	illitrate	No	no		No	no							No	no	No	no	Yes	yes	No	no	No	no	No	no	No	no	No	no	No	no				1.	2. 0	0	3. No	1.
1598	1. Adult (18 years & above age)	5. Negative	negative			37	35-44	26-64	Male	Tando Allahyar	0	illitrate	No	no		No	no							No	no	No	no	Yes	yes	No	no	No	no	No	no	No	no	No	no	No	no	Yes	yes		1.	2. 0	0	3. No	1.
1599	1. Adult (18 years & above age)	5. Negative	negative			35	35-44	26-64	Female	Tando Allahyar	0	illitrate	No	no		No	no							No	no	No	no	Yes	yes	No	no	No	no	No	no	No	no	No	no	No	no				1.	2. 0	0	3. No	1.
1600	1. Adult (18 years & above age)	5. Negative	negative			55	55-64	26-64	Male	Tando M Khan	5	primary	No	no		No	no							No	no	No	no	No	no	No	no	No	no	No	no	No	no	No	no	Yes	yes	No	no		1.	13. 5	5	3. No	1.
1601	1. Adult (18 years & above age)	5. Negative	negative			54	45-54	26-64	Female	Tando M Khan		unknown	No	no		No	no							No	no	No	no	No	no	No	no	No	no	No	no	No	no	No	no	Yes	yes	No	no		1.	1.		3. No	1.
1602	1. Adult (18 years & above age)	5. Negative	negative			32	25-34	26-64	Male	Tando M Khan	8	primary	No	no		No	no							No	no	No	no	No	no	No	no	No	no	No	no	No	no	No	no	Yes	yes	No	no		1.	16. 8	8	3. No	1.
1603	1. Adult (18 years & above age)	5. Negative	negative			27	25-34	26-64	Female	Tando M Khan	5	primary	No	no		No	no							No	no	No	no	No	no	No	no	No	no	No	no	No	no	No	no	Yes	yes	No	no		1.	13. 5	5	3. No	1.
1604	1. Adult (18 years & above age)	1. Anti HCV +ve	posetive	Detected	detected	54	45-54	26-64	Male	Tando M Khan	5	primary	No	no		No	no							No	no	No	no	No	no	No	no	No	no	No	no	No	no	No	no	Yes	yes	No	no		2. Detected	13. 5	5	3. No	1.
1605	1. Adult (18 years & above age)	5. Negative	negative			49	45-54	26-64	Female	Tando M Khan		unknown	No	no		No	no							No	no	No	no	No	no	No	no	No	no	No	no	No	no	No	no	Yes	yes	No	no		1.	1.		3. No	1.
1606	1. Adult (18 years & above age)	5. Negative	negative			20	18-24	18-24	Female	Tando M Khan		unknown	No	no		No	no							No	no	No	no	No	no	No	no	No	no	No	no	No	no	No	no	Yes	yes	No	no		1.	1.		3. No	1.
1607	1. Adult (18 years & above age)	5. Negative	negative			18	18-24	18-24	Female	Tando M Khan		unknown	No	no		No	no							No	no	No	no	No	no	No	no	No	no	No	no	No	no	No	no	Yes	yes	No	no		1.	1.		3. No	1.
1608	1. Adult (18 years & above age)	5. Negative	negative			55	55-64	26-64	Male	Tando M Khan	5	primary	No	no		No	no							No	no	No	no	No	no	No	no	No	no	No	no	No	no	No	no	Yes	yes	No	no		1.	13. 5	5	3. No	1.
1609	1. Adult (18 years & above age)	5. Negative	negative			51	45-54	26-64	Female	Tando M Khan		unknown	No	no		No	no							No	no	No	no	No	no	No	no	No	no	No	no	No	no	No	no	Yes	yes	No	no		1.	1.		3. No	1.
1610	1. Adult (18 years & above age)	5. Negative	negative			29	25-34	26-64	Male	Tando M Khan	5	primary	No	no		No	no							No	no	No	no	No	no	No	no	No	no	No	no	No	no	No	no	Yes	yes	No	no		1.	13. 5	5	3. No	1.
1611	1. Adult (18 years & above age)	5. Negative	negative			24	18-24	18-24	Female	Tando M Khan		unknown	No	no		No	no							No	no	No	no	No	no	No	no	No	no	No	no	No	no	No	no	Yes	yes	No	no		1.	1.		3. No	1.
1612	1. Adult (18 years & above age)	5. Negative	negative			25	25-34	26-64	Male	Tando M Khan	5	primary	No	no		No	no							No	no	No	no	No	no	No	no	No	no	No	no	No	no	No	no	Yes	yes	No	no		1.	13. 5	5	3. No	1.
1613	1. Adult (18 years & above age)	5. Negative	negative			24	18-24	18-24	Male	Tando M Khan	5	primary	No	no		No	no							No	no	No	no	No	no	No	no	No	no	No	no	No	no	No	no	Yes	yes	No	no		1.	13. 5	5	3. No	1.
1614	1. Adult (18 years & above age)	5. Negative	negative			27	25-34	26-64	Female	Tando M Khan	5	primary	No	no		No	no							No	no	No	no	No	no	No	no	No	no	No	no	No	no	No	no	Yes	yes	No	no		1.	13. 5	5	3. No	1.
1615	1. Adult (18 years & above age)	5. Negative	negative			20	18-24	18-24	Female	Tando M Khan	5	primary	No	no		No	no							No	no	No	no	No	no	No	no	No	no	No	no	No	no	No	no	Yes	yes	No	no		1.	13. 5	5	3. No	1.
1616	1. Adult (18 years & above age)	5. Negative	negative			19	18-24	18-24	Male	Tando M Khan	10	secondary or higher	No	no		No	no							No	no	No	no	No	no	No	no	No	no	No	no	No	no	No	no	Yes	yes	No	no		1.	4. 10	10	3. No	1.
1617	1. Adult (18 years & above age)	5. Negative	negative			52	45-54	26-64	Male	Tando M Khan	5	primary	No	no		Yes	yes	>5 years	>5 years	Don't know	don't know			No	no	No	no	No	no	No	no	No	no	No	no	No	no	No	no	Yes	yes	No	no		1.	13. 5	5	3. No	1.
1618	1. Adult (18 years & above age)	5. Negative	negative			49	45-54	26-64	Female	Tando M Khan		unknown	No	no		No	no							No	no	No	no	No	no	No	no	No	no	No	no	No	no	No	no	Yes	yes	No	no		1.	1.		3. No	1.
1619	1. Adult (18 years & above age)	5. Negative	negative			22	18-24	18-24	Male	Tando M Khan		unknown	No	no		No	no							No	no	No	no	No	no	No	no	No	no	No	no	No	no	No	no	Yes	yes	No	no		1.	1.		3. No	1.
1620	1. Adult (18 years & above age)	5. Negative	negative			39	35-44	26-64	Female	Tando M Khan		unknown	No	no		No	no							No	no	No	no	No	no	No	no	No	no	No	no	No	no	No	no	Yes	yes	No	no		1.	1.		3. No	1.
1621	1. Adult (18 years & above age)	5. Negative	negative			22	18-24	18-24	Male	Tando M Khan	5	primary	No	no		No	no							No	no	No	no	No	no	No	no	No	no	No	no	No	no	No	no	Yes	yes	No	no		1.	13. 5	5	3. No	1.
1622	1. Adult (18 years & above age)	5. Negative	negative			20	18-24	18-24	Female	Tando M Khan		unknown	No	no		No	no							No	no	No	no	No	no	No	no	No	no	No	no	No	no	No	no	Yes	yes	No	no		1.	1.		3. No	1.
1623	1. Adult (18 years & above age)	5. Negative	negative			18	18-24	18-24	Female	Tando M Khan	3	primary	No	no		No	no							No	no	No	no	No	no	No	no	No	no	No	no	No	no	No	no	Yes	yes	No	no		1.	11. 3	3	3. No	1.
1624	1. Adult (18 years & above age)	5. Negative	negative			40	35-44	26-64	Male	Tando M Khan	10	secondary or higher	No	no		No	no							No	no	No	no	No	no	No	no	No	no	No	no	No	no	No	no	Yes	yes	No	no		1.	4. 10	10	3. No	1.
1625	1. Adult (18 years & above age)	5. Negative	negative			39	35-44	26-64	Female	Tando M Khan		unknown	No	no		No	no							No	no	No	no	No	no	No	no	No	no	No	no	No	no	No	no	Yes	yes	No	no		1.	1.		3. No	1.
1626	1. Adult (18 years & above age)	5. Negative	negative			30	25-34	26-64	Male	Tando M Khan	12	secondary or higher	No	no		No	no							No	no	No	no	No	no	No	no	No	no	No	no	No	no	No	no	Yes	yes	No	no		1.	6. 12	12	3. No	1.
1627	1. Adult (18 years & above age)	5. Negative	negative			66	65-74	>=65	Male	Tando M Khan		unknown	No	no		No	no							No	no	No	no	No	no	No	no	No	no	No	no	No	no	No	no	Yes	yes	No	no		1.	1.		3. No	1.
1628	1. Adult (18 years & above age)	5. Negative	negative			64	55-64	26-64	Female	Tando M Khan		unknown	No	no		No	no							No	no	No	no	No	no	No	no	No	no	No	no	No	no	No	no	Yes	yes	No	no		1.	1.		3. No	1.
1629	1. Adult (18 years & above age)	5. Negative	negative			32	25-34	26-64	Male	Tando M Khan		unknown	No	no		No	no							No	no	No	no	No	no	No	no	No	no	No	no	No	no	No	no	Yes	yes	No	no		1.	1.		3. No	1.
1630	1. Adult (18 years & above age)	5. Negative	negative			28	25-34	26-64	Female	Tando M Khan		unknown	No	no		No	no							No	no	No	no	No	no	No	no	No	no	No	no	No	no	No	no	Yes	yes	No	no		1.	1.		3. No	1.
1631	1. Adult (18 years & above age)	5. Negative	negative			50	45-54	26-64	Male	Tando M Khan	5	primary	No	no		Yes	yes	>5 years	>5 years	Negative	negative			No	no	No	no	No	no	No	no	No	no	No	no	No	no	No	no	Yes	yes	No	no		1.	13. 5	5	3. No	1.
1632	1. Adult (18 years & above age)	5. Negative	negative			49	45-54	26-64	Female	Tando M Khan		unknown	No	no		No	no							No	no	No	no	No	no	No	no	No	no	No	no	No	no	No	no	Yes	yes	No	no		1.	1.		3. No	1.
1633	1. Adult (18 years & above age)	5. Negative	negative			35	35-44	26-64	Male	Tando M Khan	5	primary	No	no		No	no							No	no	No	no	No	no	No	no	No	no	No	no	No	no	No	no	Yes	yes	No	no		1.	13. 5	5	3. No	1.
1634	1. Adult (18 years & above age)	5. Negative	negative			30	25-34	26-64	Female	Tando M Khan		unknown	No	no		No	no							No	no	No	no	No	no	No	no	No	no	No	no	No	no	No	no	Yes	yes	No	no		1.	1.		3. No	1.
1635	1. Adult (18 years & above age)	5. Negative	negative			35	35-44	26-64	Male	Tando M Khan		unknown	No	no		Yes	yes	1-5 years	1-5 years	Negative	negative			No	no	No	no	No	no	No	no	No	no	No	no	No	no	No	no	Yes	yes	No	no		1.	1.		3. No	1.
1636	1. Adult (18 years & above age)	5. Negative	negative			33	25-34	26-64	Female	Tando M Khan		unknown	No	no		No	no							No	no	No	no	No	no	No	no	No	no	No	no	No	no	No	no	Yes	yes	No	no		1.	1.		3. No	1.
1637	1. Adult (18 years & above age)	5. Negative	negative			20	18-24	18-24	Male	Tando M Khan		unknown	No	no		No	no							No	no	No	no	No	no	No	no	No	no	No	no	No	no	No	no	Yes	yes	No	no		1.	1.		3. No	1.
1638	1. Adult (18 years & above age)	5. Negative	negative			22	18-24	18-24	Female	Tando M Khan		unknown	No	no		No	no							No	no	No	no	No	no	No	no	No	no	No	no	No	no	No	no	Yes	yes	No	no		1.	1.		3. No	1.
1639	1. Adult (18 years & above age)	1. Anti HCV +ve	posetive	Detected	detected	47	45-54	26-64	Female	Tando M Khan		unknown	No	no		No	no							No	no	No	no	No	no	No	no	No	no	No	no	No	no	No	no	Yes	yes	No	no		2. Detected	1.		3. No	1.
1640	1. Adult (18 years & above age)	5. Negative	negative			27	25-34	26-64	Female	Tando M Khan		unknown	No	no		No	no							No	no	No	no	No	no	No	no	No	no	No	no	No	no	No	no	Yes	yes	No	no		1.	1.		3. No	1.
1641	1. Adult (18 years & above age)	5. Negative	negative			43	35-44	26-64	Male	Tando M Khan		unknown	No	no		No	no							No	no	No	no	No	no	No	no	No	no	No	no	No	no	No	no	Yes	yes	No	no		1.	1.		3. No	1.
1642	1. Adult (18 years & above age)	5. Negative	negative			41	35-44	26-64	Female	Tando M Khan		unknown	No	no		No	no							No	no	No	no	No	no	No	no	No	no	No	no	No	no	No	no	Yes	yes	No	no		1.	1.		3. No	1.
1643	1. Adult (18 years & above age)	5. Negative	negative			67	65-74	>=65	Female	Tando M Khan		unknown	No	no		No	no							No	no	No	no	No	no	No	no	No	no	No	no	No	no	No	no	Yes	yes	No	no		1.	1.		3. No	1.
1644	1. Adult (18 years & above age)	5. Negative	negative			54	45-54	26-64	Female	Tando M Khan		unknown	No	no		No	no							No	no	No	no	No	no	No	no	No	no	No	no	No	no	No	no	Yes	yes	No	no		1.	1.		3. No	1.
1645	1. Adult (18 years & above age)	5. Negative	negative			63	55-64	26-64	Male	Tando M Khan		unknown	No	no		No	no							No	no	No	no	No	no	No	no	No	no	No	no	No	no	No	no	Yes	yes	No	no		1.	1.		3. No	1.
1646	1. Adult (18 years & above age)	5. Negative	negative			31	25-34	26-64	Male	Tando M Khan		unknown	No	no		No	no							No	no	No	no	No	no	No	no	No	no	No	no	No	no	No	no	Yes	yes	No	no		1.	1.		3. No	1.
1647	1. Adult (18 years & above age)	5. Negative	negative			30	25-34	26-64	Female	Tando M Khan		unknown	No	no		No	no							No	no	No	no	No	no	No	no	No	no	No	no	No	no	No	no	Yes	yes	No	no		1.	1.		3. No	1.
1648	1. Adult (18 years & above age)	5. Negative	negative			49	45-54	26-64	Male	Tando M Khan		unknown	No	no		No	no							No	no	No	no	No	no	No	no	No	no	No	no	No	no	No	no	Yes	yes	No	no		1.	1.		3. No	1.
1649	1. Adult (18 years & above age)	1. Anti HCV +ve	posetive	Detected	detected	48	45-54	26-64	Female	Tando M Khan		unknown	No	no		Yes	yes	1-5 years	1-5 years	Positive	posetive	Yes	yes	No	no	No	no	No	no	No	no	No	no	No	no	No	no	No	no	Yes	yes	No	no		2. Detected	1.		3. No	1.
1650	1. Adult (18 years & above age)	5. Negative	negative			20	18-24	18-24	Female	Tando M Khan		unknown	No	no		No	no							No	no	No	no	No	no	No	no	No	no	No	no	No	no	No	no	Yes	yes	No	no		1.	1.		3. No	1.
1651	1. Adult (18 years & above age)	5. Negative	negative			30	25-34	26-64	Female	Tando M Khan		unknown	No	no		No	no							No	no	No	no	No	no	No	no	No	no	No	no	No	no	No	no	Yes	yes	No	no		1.	1.		3. No	1.
1652	1. Adult (18 years & above age)	5. Negative	negative			70	65-74	>=65	Female	Tando M Khan		unknown	No	no		No	no							No	no	No	no	No	no	No	no	No	no	No	no	No	no	No	no	Yes	yes	No	no		1.	1.		3. No	1.
1653	1. Adult (18 years & above age)	5. Negative	negative			39	35-44	26-64	Male	Tando M Khan		unknown	No	no		No	no							No	no	No	no	No	no	No	no	No	no	No	no	No	no	No	no	Yes	yes	No	no		1.	1.		3. No	1.
1654	1. Adult (18 years & above age)	1. Anti HCV +ve	posetive	Detected	detected	31	25-34	26-64	Female	Tando M Khan		unknown	No	no		No	no							No	no	No	no	No	no	No	no	No	no	No	no	No	no	No	no	Yes	yes	No	no		2. Detected	1.		3. No	1.
1655	1. Adult (18 years & above age)	1. Anti HCV +ve	posetive	Detected	detected	51	45-54	26-64	Female	Tando M Khan		unknown	No	no		No	no							No	no	No	no	No	no	No	no	No	no	No	no	No	no	No	no	Yes	yes	No	no		2. Detected	1.		3. No	1.
1656	1. Adult (18 years & above age)	5. Negative	negative			54	45-54	26-64	Male	Tando M Khan		unknown	No	no		No	no							No	no	No	no	No	no	No	no	No	no	No	no	No	no	No	no	Yes	yes	No	no		1.	1.		3. No	1.
1657	1. Adult (18 years & above age)	5. Negative	negative			22	18-24	18-24	Male	Tando M Khan		unknown	No	no		No	no							No	no	No	no	No	no	No	no	No	no	No	no	No	no	No	no	Yes	yes	No	no		1.	1.		3. No	1.
1658	1. Adult (18 years & above age)	5. Negative	negative			20	18-24	18-24	Male	Tando M Khan		unknown	No	no		No	no							No	no	No	no	No	no	No	no	No	no	No	no	No	no	No	no	Yes	yes	No	no		1.	1.		3. No	1.
1659	1. Adult (18 years & above age)	5. Negative	negative			21	18-24	18-24	Female	Tando M Khan		unknown	No	no		No	no							No	no	No	no	No	no	No	no	No	no	No	no	No	no	No	no	Yes	yes	No	no		1.	1.		3. No	1.
1660	1. Adult (18 years & above age)	5. Negative	negative			19	18-24	18-24	Female	Tando M Khan		unknown	No	no		No	no							No	no	No	no	No	no	No	no	No	no	No	no	No	no	No	no	Yes	yes	No	no		1.	1.		3. No	1.
1661	1. Adult (18 years & above age)	5. Negative	negative			50	45-54	26-64	Male	Tando M Khan		unknown	No	no		No	no							No	no	No	no	No	no	No	no	No	no	No	no	No	no	No	no	Yes	yes	No	no		1.	1.		3. No	1.
1662	1. Adult (18 years & above age)	5. Negative	negative			29	25-34	26-64	Male	Tando M Khan		unknown	No	no		No	no							No	no	No	no	No	no	No	no	No	no	No	no	No	no	No	no	Yes	yes	Yes	yes		1.	1.		3. No	1.
1663	1. Adult (18 years & above age)	5. Negative	negative			26	25-34	26-64	Male	Tando M Khan		unknown	No	no		No	no							No	no	No	no	No	no	No	no	No	no	No	no	No	no	No	no	Yes	yes	Yes	yes		1.	1.		3. No	1.
1664	1. Adult (18 years & above age)	5. Negative	negative			23	18-24	18-24	Male	Tando M Khan		unknown	No	no		No	no							No	no	No	no	No	no	No	no	No	no	No	no	No	no	No	no	Yes	yes	No	no		1.	1.		3. No	1.
1665	1. Adult (18 years & above age)	5. Negative	negative			27	25-34	26-64	Female	Tando M Khan		unknown	No	no		No	no							No	no	No	no	No	no	No	no	No	no	No	no	No	no	No	no	Yes	yes	No	no		1.	1.		3. No	1.
1666	1. Adult (18 years & above age)	5. Negative	negative			20	18-24	18-24	Female	Tando M Khan		unknown	No	no		No	no							No	no	No	no	No	no	No	no	No	no	No	no	No	no	No	no	Yes	yes	No	no		1.	1.		3. No	1.
1667	1. Adult (18 years & above age)	5. Negative	negative			18	18-24	18-24	Female	Tando M Khan		unknown	No	no		No	no							No	no	No	no	No	no	No	no	No	no	No	no	No	no	No	no	Yes	yes	No	no		1.	1.		3. No	1.
1668	1. Adult (18 years & above age)	5. Negative	negative			37	35-44	26-64	Male	Tando M Khan	12	secondary or higher	No	no		No	no							No	no	No	no	No	no	No	no	No	no	No	no	No	no	No	no	Yes	yes	No	no		1.	6. 12	12	3. No	1.
1669	1. Adult (18 years & above age)	5. Negative	negative			38	35-44	26-64	Female	Tando M Khan		unknown	No	no		No	no							No	no	No	no	No	no	No	no	No	no	No	no	No	no	No	no	Yes	yes	No	no		1.	1.		3. No	1.
1670	1. Adult (18 years & above age)	5. Negative	negative			31	25-34	26-64	Female	Tando M Khan		unknown	No	no		No	no							No	no	No	no	No	no	No	no	No	no	No	no	No	no	No	no	Yes	yes	No	no		1.	1.		3. No	1.
1671	1. Adult (18 years & above age)	5. Negative	negative			49	45-54	26-64	Male	Tando M Khan		unknown	No	no		No	no							No	no	No	no	No	no	No	no	No	no	No	no	No	no	No	no	Yes	yes	No	no		1.	1.		3. No	1.
1672	1. Adult (18 years & above age)	5. Negative	negative			46	45-54	26-64	Female	Tando M Khan		unknown	No	no		No	no							No	no	No	no	No	no	No	no	No	no	No	no	No	no	No	no	Yes	yes	No	no		1.	1.		3. No	1.
1673	1. Adult (18 years & above age)	5. Negative	negative			19	18-24	18-24	Female	Tando M Khan		unknown	No	no		No	no							No	no	No	no	No	no	No	no	No	no	No	no	No	no	No	no	Yes	yes	No	no		1.	1.		3. No	1.
1674	1. Adult (18 years & above age)	5. Negative	negative			18	18-24	18-24	Female	Tando M Khan		unknown	No	no		No	no							No	no	No	no	No	no	No	no	No	no	No	no	No	no	No	no	Yes	yes	No	no		1.	1.		3. No	1.
1675	1. Adult (18 years & above age)	5. Negative	negative			27	25-34	26-64	Male	Tando M Khan		unknown	No	no		No	no							No	no	No	no	No	no	No	no	No	no	No	no	No	no	No	no	Yes	yes	No	no		1.	1.		3. No	1.
1676	1. Adult (18 years & above age)	5. Negative	negative			20	18-24	18-24	Male	Tando M Khan		unknown	No	no		No	no							No	no	No	no	No	no	No	no	No	no	No	no	No	no	No	no	Yes	yes	No	no		1.	1.		3. No	1.
1677	1. Adult (18 years & above age)	5. Negative	negative			47	45-54	26-64	Female	Tando M Khan		unknown	No	no		No	no							No	no	No	no	No	no	No	no	No	no	No	no	No	no	No	no	Yes	yes	No	no		1.	1.		3. No	1.
1678	1. Adult (18 years & above age)	5. Negative	negative			25	25-34	26-64	Female	Tando M Khan		unknown	No	no		No	no							No	no	No	no	No	no	No	no	No	no	No	no	No	no	No	no	Yes	yes	No	no		1.	1.		3. No	1.
1679	1. Adult (18 years & above age)	5. Negative	negative			46	45-54	26-64	Female	Tando M Khan		unknown	No	no		No	no							No	no	No	no	No	no	No	no	No	no	No	no	No	no	No	no	Yes	yes	No	no		1.	1.		3. No	1.
1680	1. Adult (18 years & above age)	5. Negative	negative			63	55-64	26-64	Male	Tando M Khan		unknown	No	no		No	no							No	no	No	no	No	no	No	no	No	no	No	no	No	no	No	no	Yes	yes	No	no		1.	1.		3. No	1.
1681	1. Adult (18 years & above age)	5. Negative	negative			60	55-64	26-64	Female	Tando M Khan		unknown	No	no		No	no							No	no	No	no	No	no	No	no	No	no	No	no	No	no	No	no	Yes	yes	No	no		1.	1.		3. No	1.
1682	1. Adult (18 years & above age)	5. Negative	negative			22	18-24	18-24	Male	Tando M Khan		unknown	No	no		No	no							No	no	No	no	No	no	No	no	No	no	No	no	No	no	No	no	No	no	No	no		1.	1.		3. No	1.
1683	1. Adult (18 years & above age)	5. Negative	negative			20	18-24	18-24	Female	Tando M Khan		unknown	No	no		No	no							No	no	No	no	No	no	No	no	No	no	No	no	No	no	No	no	No	no	No	no		1.	1.		3. No	1.
1684	1. Adult (18 years & above age)	5. Negative	negative			55	55-64	26-64	Male	Tando M Khan		unknown	No	no		No	no							No	no	No	no	No	no	No	no	No	no	No	no	No	no	No	no	Yes	yes	No	no		1.	1.		3. No	1.
1685	1. Adult (18 years & above age)	5. Negative	negative			26	25-34	26-64	Female	Tando M Khan		unknown	No	no		No	no							No	no	No	no	No	no	No	no	No	no	No	no	No	no	No	no	Yes	yes	No	no		1.	1.		3. No	1.
1686	1. Adult (18 years & above age)	5. Negative	negative			24	18-24	18-24	Male	Tando M Khan		unknown	No	no		No	no							No	no	No	no	No	no	No	no	No	no	No	no	No	no	No	no	Yes	yes	No	no		1.	1.		3. No	1.
1687	1. Adult (18 years & above age)	5. Negative	negative			32	25-34	26-64	Female	Tando M Khan		unknown	No	no		No	no							No	no	No	no	No	no	No	no	No	no	No	no	No	no	No	no	Yes	yes	No	no		1.	1.		3. No	1.
1688	1. Adult (18 years & above age)	5. Negative	negative			64	55-64	26-64	Female	Tando M Khan		unknown	No	no		No	no							No	no	No	no	No	no	No	no	No	no	No	no	No	no	No	no	Yes	yes	No	no		1.	1.		3. No	1.
1689	1. Adult (18 years & above age)	5. Negative	negative			29	25-34	26-64	Male	Tando M Khan		unknown	No	no		No	no							No	no	No	no	No	no	No	no	No	no	No	no	No	no	No	no	Yes	yes	No	no		1.	1.		3. No	1.
1690	1. Adult (18 years & above age)	1. Anti HCV +ve	posetive	Detected	detected	35	35-44	26-64	Female	Tando M Khan		unknown	No	no		No	no							No	no	No	no	No	no	No	no	No	no	No	no	No	no	No	no	Yes	yes	No	no		2. Detected	1.		3. No	1.
1691	1. Adult (18 years & above age)	1. Anti HCV +ve	posetive	Not detected	not detected	67	65-74	>=65	Male	Tando M Khan		unknown	No	no		No	no							No	no	No	no	No	no	No	no	No	no	No	no	No	no	No	no	Yes	yes	No	no		5. Not detected	1.		3. No	1.
1692	1. Adult (18 years & above age)	5. Negative	negative			67	65-74	>=65	Female	Tando M Khan		unknown	No	no		No	no							No	no	No	no	No	no	No	no	No	no	No	no	No	no	No	no	Yes	yes	No	no		1.	1.		3. No	1.
1693	1. Adult (18 years & above age)	5. Negative	negative			37	35-44	26-64	Male	Tando M Khan		unknown	No	no		No	no							No	no	No	no	No	no	No	no	No	no	No	no	No	no	No	no	Yes	yes	Yes	yes		1.	1.		3. No	1.
1694	1. Adult (18 years & above age)	5. Negative	negative			34	25-34	26-64	Female	Tando M Khan		unknown	No	no		No	no							No	no	No	no	No	no	No	no	No	no	No	no	No	no	No	no	Yes	yes	No	no		1.	1.		3. No	1.
1695	1. Adult (18 years & above age)	5. Negative	negative			53	45-54	26-64	Female	Tando M Khan		unknown	No	no		No	no							No	no	No	no	No	no	No	no	No	no	No	no	No	no	No	no	Yes	yes	No	no		1.	1.		3. No	1.
1696	1. Adult (18 years & above age)	5. Negative	negative			37	35-44	26-64	Male	Tando M Khan		unknown	No	no		No	no							No	no	No	no	No	no	No	no	No	no	No	no	No	no	No	no	Yes	yes	Yes	yes		1.	1.		3. No	1.
1697	1. Adult (18 years & above age)	5. Negative	negative			27	25-34	26-64	Female	Tando M Khan		unknown	No	no		No	no							No	no	No	no	No	no	No	no	No	no	No	no	No	no	No	no	Yes	yes	No	no		1.	1.		3. No	1.
1698	1. Adult (18 years & above age)	5. Negative	negative			39	35-44	26-64	Male	Tando M Khan		unknown	No	no		No	no							No	no	No	no	No	no	No	no	No	no	No	no	No	no	No	no	Yes	yes	No	no		1.	1.		3. No	1.
1699	1. Adult (18 years & above age)	5. Negative	negative			36	35-44	26-64	Female	Tando M Khan		unknown	No	no		No	no							No	no	No	no	No	no	No	no	No	no	No	no	No	no	No	no	Yes	yes	No	no		1.	1.		3. No	1.
1700	1. Adult (18 years & above age)	5. Negative	negative			64	55-64	26-64	Female	Tando M Khan		unknown	No	no		No	no							No	no	No	no	No	no	No	no	No	no	No	no	No	no	No	no	Yes	yes	No	no		1.	1.		3. No	1.
1701	1. Adult (18 years & above age)	5. Negative	negative			25	25-34	26-64	Female	Tando M Khan		unknown	No	no		No	no							No	no	No	no	No	no	No	no	No	no	No	no	No	no	No	no	Yes	yes	No	no		1.	1.		3. No	1.
1702	1. Adult (18 years & above age)	5. Negative	negative			40	35-44	26-64	Male	Tando M Khan	5	primary	No	no		No	no							No	no	No	no	No	no	No	no	No	no	No	no	No	no	No	no	Yes	yes	Yes	yes		1.	13. 5	5	3. No	1.
1703	1. Adult (18 years & above age)	5. Negative	negative			36	35-44	26-64	Female	Tando M Khan		unknown	No	no		No	no							No	no	No	no	No	no	No	no	No	no	No	no	No	no	No	no	Yes	yes	No	no		1.	1.		3. No	1.
1704	1. Adult (18 years & above age)	5. Negative	negative			74	65-74	>=65	Male	Tando M Khan		unknown	No	no		No	no							No	no	No	no	No	no	No	no	No	no	No	no	No	no	No	no	Yes	yes	No	no		1.	1.		3. No	1.
1705	1. Adult (18 years & above age)	5. Negative	negative			63	55-64	26-64	Female	Tando M Khan		unknown	No	no		No	no							No	no	No	no	No	no	No	no	No	no	No	no	No	no	No	no	Yes	yes	No	no		1.	1.		3. No	1.
1706	1. Adult (18 years & above age)	5. Negative	negative			32	25-34	26-64	Female	Tando M Khan		unknown	No	no		No	no							No	no	No	no	No	no	No	no	No	no	No	no	No	no	No	no	Yes	yes	No	no		1.	1.		3. No	1.
1707	1. Adult (18 years & above age)	5. Negative	negative			27	25-34	26-64	Female	Tando M Khan		unknown	No	no		No	no							No	no	No	no	No	no	No	no	No	no	No	no	No	no	No	no	Yes	yes	No	no		1.	1.		3. No	1.
1708	1. Adult (18 years & above age)	5. Negative	negative			20	18-24	18-24	Female	Tando M Khan		unknown	No	no		No	no							No	no	No	no	No	no	No	no	No	no	No	no	No	no	No	no	Yes	yes	No	no		1.	1.		3. No	1.
1709	1. Adult (18 years & above age)	5. Negative	negative			40	35-44	26-64	Female	Tando M Khan		unknown	No	no		No	no							No	no	No	no	No	no	No	no	No	no	No	no	No	no	No	no	Yes	yes	No	no		1.	1.		3. No	1.
1710	1. Adult (18 years & above age)	5. Negative	negative			29	25-34	26-64	Female	Tando M Khan		unknown	No	no		No	no							No	no	No	no	No	no	No	no	No	no	No	no	No	no	No	no	Yes	yes	No	no		1.	1.		3. No	1.
1711	1. Adult (18 years & above age)	5. Negative	negative			30	25-34	26-64	Male	Tando M Khan	10	secondary or higher	No	no		No	no							No	no	No	no	No	no	No	no	No	no	No	no	No	no	No	no	Yes	yes	No	no		1.	4. 10	10	3. No	1.
1712	1. Adult (18 years & above age)	5. Negative	negative			28	25-34	26-64	Female	Tando M Khan		unknown	No	no		No	no							No	no	No	no	No	no	No	no	No	no	No	no	No	no	No	no	Yes	yes	No	no		1.	1.		3. No	1.
1713	1. Adult (18 years & above age)	1. Anti HCV +ve	posetive	Not detected	not detected	72	65-74	>=65	Female	Tando M Khan		unknown	No	no		No	no							No	no	No	no	No	no	No	no	No	no	No	no	No	no	No	no	Yes	yes	No	no		5. Not detected	1.		3. No	1.
1714	1. Adult (18 years & above age)	5. Negative	negative			30	25-34	26-64	Male	Tando M Khan	12	secondary or higher	No	no		No	no							No	no	No	no	No	no	No	no	No	no	No	no	No	no	No	no	Yes	yes	No	no		1.	6. 12	12	3. No	1.
1715	1. Adult (18 years & above age)	5. Negative	negative			30	25-34	26-64	Female	Tando M Khan		unknown	No	no		No	no							No	no	No	no	No	no	No	no	No	no	No	no	No	no	No	no	Yes	yes	No	no		1.	1.		3. No	1.
1716	1. Adult (18 years & above age)	1. Anti HCV +ve	posetive	Not detected	not detected	64	55-64	26-64	Female	Tando M Khan		unknown	No	no		No	no							No	no	No	no	No	no	No	no	No	no	No	no	No	no	No	no	Yes	yes	No	no		5. Not detected	1.		3. No	1.
1717	1. Adult (18 years & above age)	5. Negative	negative			36	35-44	26-64	Female	Tando M Khan		unknown	No	no		No	no							No	no	No	no	No	no	No	no	No	no	No	no	No	no	No	no	Yes	yes	No	no		1.	1.		3. No	1.
1718	1. Adult (18 years & above age)	1. Anti HCV +ve	posetive	Not detected	not detected	19	18-24	18-24	Female	Tando M Khan		unknown	No	no		No	no							No	no	No	no	No	no	No	no	No	no	No	no	No	no	No	no	Yes	yes	No	no		5. Not detected	1.		3. No	1.
1719	1. Adult (18 years & above age)	5. Negative	negative			18	18-24	18-24	Female	Tando M Khan		unknown	No	no		No	no							No	no	No	no	No	no	No	no	No	no	No	no	No	no	No	no	Yes	yes	No	no		1.	1.		3. No	1.
1720	1. Adult (18 years & above age)	5. Negative	negative			75	75 & above	>=65	Female	Tando M Khan		unknown	No	no		No	no							No	no	No	no	No	no	No	no	No	no	No	no	No	no	No	no	Yes	yes	No	no		1.	1.		3. No	1.
1721	1. Adult (18 years & above age)	5. Negative	negative			66	65-74	>=65	Male	Tando M Khan	12	secondary or higher	No	no		No	no							No	no	No	no	No	no	No	no	No	no	No	no	No	no	No	no	Yes	yes	Yes	yes		1.	6. 12	12	3. No	1.
1722	1. Adult (18 years & above age)	5. Negative	negative			63	55-64	26-64	Female	Tando M Khan		unknown	No	no		No	no							No	no	No	no	No	no	No	no	No	no	No	no	No	no	No	no	Yes	yes	No	no		1.	1.		3. No	1.
1723	1. Adult (18 years & above age)	5. Negative	negative			22	18-24	18-24	Female	Tando M Khan		unknown	No	no		No	no							No	no	No	no	No	no	No	no	No	no	No	no	No	no	No	no	Yes	yes	No	no		1.	1.		3. No	1.
1724	1. Adult (18 years & above age)	5. Negative	negative			18	18-24	18-24	Male	Tando M Khan	10	secondary or higher	No	no		No	no							No	no	No	no	No	no	No	no	No	no	No	no	No	no	No	no	Yes	yes	Yes	yes		1.	4. 10	10	3. No	1.
1725	1. Adult (18 years & above age)	5. Negative	negative			18	18-24	18-24	Female	Tando M Khan		unknown	No	no		No	no							No	no	No	no	No	no	No	no	No	no	No	no	No	no	No	no	Yes	yes	No	no		1.	1.		3. No	1.
1726	1. Adult (18 years & above age)	5. Negative	negative			26	25-34	26-64	Male	Tando M Khan		unknown	No	no		No	no							No	no	No	no	No	no	No	no	No	no	No	no	No	no	No	no	Yes	yes	No	no		1.	1.		3. No	1.
1727	1. Adult (18 years & above age)	5. Negative	negative			18	18-24	18-24	Female	Tando M Khan		unknown	No	no		No	no							No	no	No	no	No	no	No	no	No	no	No	no	No	no	No	no	Yes	yes	No	no		1.	1.		3. No	1.
1728	1. Adult (18 years & above age)	5. Negative	negative			35	35-44	26-64	Male	Tando M Khan		unknown	No	no		No	no							No	no	No	no	No	no	No	no	No	no	No	no	No	no	No	no	Yes	yes	Yes	yes		1.	1.		3. No	1.
1729	1. Adult (18 years & above age)	5. Negative	negative			40	35-44	26-64	Female	Tando M Khan		unknown	No	no		No	no							No	no	No	no	No	no	No	no	No	no	No	no	No	no	No	no	Yes	yes	No	no		1.	1.		3. No	1.
1730	1. Adult (18 years & above age)	5. Negative	negative			51	45-54	26-64	Female	Tando M Khan		unknown	No	no		No	no							No	no	No	no	No	no	No	no	No	no	No	no	No	no	No	no	Yes	yes	No	no		1.	1.		3. No	1.
1731	1. Adult (18 years & above age)	5. Negative	negative			37	35-44	26-64	Male	Tando M Khan		unknown	No	no		No	no							No	no	No	no	No	no	No	no	No	no	No	no	No	no	No	no	No	no	No	no		1.	1.		3. No	1.
1732	1. Adult (18 years & above age)	5. Negative	negative			36	35-44	26-64	Female	Tando M Khan		unknown	No	no		No	no							No	no	No	no	No	no	No	no	No	no	No	no	No	no	No	no	Yes	yes	No	no		1.	1.		3. No	1.
1733	1. Adult (18 years & above age)	5. Negative	negative			34	25-34	26-64	Male	Tando M Khan		unknown	No	no		No	no							No	no	No	no	No	no	No	no	No	no	No	no	No	no	No	no	Yes	yes	No	no		1.	1.		3. No	1.
1734	1. Adult (18 years & above age)	5. Negative	negative			27	25-34	26-64	Female	Tando M Khan		unknown	No	no		No	no							No	no	No	no	No	no	No	no	No	no	No	no	No	no	No	no	Yes	yes	No	no		1.	1.		3. No	1.
1735	1. Adult (18 years & above age)	5. Negative	negative			48	45-54	26-64	Male	Tando M Khan		unknown	No	no		No	no							No	no	No	no	No	no	No	no	No	no	No	no	No	no	No	no	Yes	yes	No	no		1.	1.		3. No	1.
1736	1. Adult (18 years & above age)	5. Negative	negative			44	35-44	26-64	Female	Tando M Khan		unknown	No	no		No	no							No	no	No	no	No	no	No	no	No	no	No	no	No	no	No	no	Yes	yes	No	no		1.	1.		3. No	1.
1737	1. Adult (18 years & above age)	5. Negative	negative			57	55-64	26-64	Female	Tando M Khan		unknown	No	no		No	no							No	no	No	no	No	no	No	no	No	no	No	no	No	no	No	no	Yes	yes	No	no		1.	1.		3. No	1.
1738	1. Adult (18 years & above age)	5. Negative	negative			29	25-34	26-64	Male	Tando M Khan		unknown	No	no		No	no							No	no	No	no	No	no	No	no	No	no	No	no	No	no	No	no	Yes	yes	No	no		1.	1.		3. No	1.
1739	1. Adult (18 years & above age)	5. Negative	negative			20	18-24	18-24	Female	Tando M Khan		unknown	No	no		No	no							No	no	No	no	No	no	No	no	No	no	No	no	No	no	No	no	Yes	yes	No	no		1.	1.		3. No	1.
1740	1. Adult (18 years & above age)	5. Negative	negative			63	55-64	26-64	Male	Thatta	0	illitrate	No	no		No	no							No	no	No	no	No	no	No	no	Yes	yes	No	no	No	no	No	no	Yes	yes	Yes	yes		1.	2. 0	0	3. No	1.
1741	1. Adult (18 years & above age)	5. Negative	negative			37	35-44	26-64	Female	Thatta	0	illitrate	No	no		No	no							No	no	No	no	No	no	No	no	No	no	No	no	No	no	No	no	Yes	yes	Yes	yes		1.	2. 0	0	3. No	1.
1742	1. Adult (18 years & above age)	5. Negative	negative			59	55-64	26-64	Female	Thatta	0	illitrate	No	no		No	no							No	no	No	no	No	no	No	no	Yes	yes	No	no	No	no	Yes	yes	Yes	yes	No	no		1.	2. 0	0	3. No	1.
1743	1. Adult (18 years & above age)	5. Negative	negative			21	18-24	18-24	Male	Thatta	0	illitrate	No	no		No	no							No	no	No	no	No	no	No	no	No	no	No	no	No	no	No	no	No	no	Yes	yes		1.	2. 0	0	3. No	1.
1744	1. Adult (18 years & above age)	5. Negative	negative			19	18-24	18-24	Male	Thatta	0	illitrate	No	no		No	no							No	no	No	no	No	no	No	no	No	no	No	no	No	no	No	no	Yes	yes	No	no		1.	2. 0	0	3. No	1.
1745	1. Adult (18 years & above age)	5. Negative	negative			33	25-34	26-64	Male	Thatta	0	illitrate	No	no		No	no							No	no	No	no	No	no	No	no	No	no	No	no	No	no	No	no	Yes	yes	Yes	yes		1.	2. 0	0	3. No	1.
1746	1. Adult (18 years & above age)	5. Negative	negative			26	25-34	26-64	Female	Thatta	0	illitrate	No	no		No	no							No	no	No	no	No	no	No	no	Yes	yes	No	no	No	no	Yes	yes	Yes	yes	No	no		1.	2. 0	0	3. No	1.
1747	1. Adult (18 years & above age)	5. Negative	negative			42	35-44	26-64	Male	Thatta	5	primary	No	no		No	no							No	no	No	no	No	no	No	no	No	no	No	no	No	no	No	no	Yes	yes	Yes	yes		1.	13. 5	5	3. No	1.
1748	1. Adult (18 years & above age)	1. Anti HCV +ve	posetive	Not detected	not detected	44	35-44	26-64	Male	Thatta	0	illitrate	No	no		Yes	yes	1-5 years	1-5 years	Positive	posetive	Yes	yes	No	no	No	no	No	no	No	no	No	no	No	no	No	no	No	no	Yes	yes	Yes	yes		5. Not detected	2. 0	0	3. No	1.
1749	1. Adult (18 years & above age)	5. Negative	negative			36	35-44	26-64	Female	Thatta	0	illitrate	No	no		No	no							No	no	No	no	No	no	No	no	No	no	No	no	No	no	No	no	No	no	No	no		1.	2. 0	0	3. No	1.
1750	1. Adult (18 years & above age)	1. Anti HCV +ve	posetive	Not detected	not detected	64	55-64	26-64	Male	Thatta	0	illitrate	No	no		No	no							No	no	No	no	No	no	No	no	Yes	yes	No	no	No	no	No	no	Yes	yes	Yes	yes		5. Not detected	2. 0	0	3. No	1.
1751	1. Adult (18 years & above age)	1. Anti HCV +ve	posetive	Detected	detected	49	45-54	26-64	Female	Thatta	0	illitrate	No	no		Yes	yes	>5 years	>5 years	Positive	posetive	Yes	yes	No	no	No	no	No	no	No	no	Yes	yes	No	no	No	no	Yes	yes	Yes	yes	No	no		2. Detected	2. 0	0	3. No	1.
1752	1. Adult (18 years & above age)	1. Anti HCV +ve	posetive	Detected	detected	55	55-64	26-64	Female	Thatta	0	illitrate	No	no		Yes	yes	1-5 years	1-5 years	Negative	negative			No	no	No	no	No	no	No	no	Yes	yes	No	no	No	no	No	no	Yes	yes	No	no		2. Detected	2. 0	0	3. No	1.
1753	1. Adult (18 years & above age)	1. Anti HCV +ve	posetive	Detected	detected	56	55-64	26-64	Female	Thatta	0	illitrate	No	no		Yes	yes	>5 years	>5 years	Positive	posetive	Don't know	don't know	No	no	No	no	No	no	No	no	Yes	yes	No	no	No	no	No	no	No	no	No	no		2. Detected	2. 0	0	3. No	1.
1754	1. Adult (18 years & above age)	1. Anti HCV +ve	posetive	Detected	detected	34	25-34	26-64	Female	Thatta	0	illitrate	No	no		Yes	yes	Last 12 months	last 12 months	Positive	posetive	Don't know	don't know	No	no	No	no	No	no	No	no	No	no	No	no	No	no	Yes	yes	Yes	yes	No	no		2. Detected	2. 0	0	3. No	1.
1755	1. Adult (18 years & above age)	5. Negative	negative			37	35-44	26-64	Male	Thatta	8	primary	No	no		Don't know	don't know							No	no	No	no	No	no	No	no	Yes	yes	No	no	No	no	No	no	Yes	yes	Yes	yes		1.	16. 8	8	3. No	1.
1756	1. Adult (18 years & above age)	5. Negative	negative			28	25-34	26-64	Male	Thatta	0	illitrate	No	no		No	no							No	no	No	no	No	no	No	no	No	no	No	no	No	no	No	no	Yes	yes	Yes	yes		1.	2. 0	0	3. No	1.
1757	1. Adult (18 years & above age)	5. Negative	negative			25	25-34	26-64	Female	Thatta	0	illitrate	No	no		No	no							No	no	No	no	No	no	No	no	No	no	No	no	No	no	No	no	No	no	No	no		1.	2. 0	0	3. No	1.
1758	1. Adult (18 years & above age)	5. Negative	negative			56	55-64	26-64	Female	Thatta	0	illitrate	No	no		No	no							No	no	No	no	No	no	No	no	Yes	yes	No	no	No	no	No	no	Yes	yes	No	no		1.	2. 0	0	3. No	1.
1759	1. Adult (18 years & above age)	5. Negative	negative			70	65-74	>=65	Male	Thatta	0	illitrate	No	no		No	no							No	no	No	no	No	no	No	no	Yes	yes	No	no	No	no	No	no	Yes	yes	Yes	yes		1.	2. 0	0	3. No	1.
1760	1. Adult (18 years & above age)	5. Negative	negative			55	55-64	26-64	Female	Thatta	0	illitrate	No	no		No	no							No	no	No	no	No	no	No	no	No	no	No	no	No	no	No	no	No	no	No	no		1.	2. 0	0	3. No	1.
1761	1. Adult (18 years & above age)	5. Negative	negative			30	25-34	26-64	Female	Thatta	0	illitrate	No	no		No	no							No	no	No	no	No	no	No	no	No	no	No	no	No	no	No	no	No	no	No	no		1.	2. 0	0	3. No	1.
1762	1. Adult (18 years & above age)	5. Negative	negative			28	25-34	26-64	Male	Thatta	5	primary	No	no		No	no							No	no	No	no	No	no	No	no	No	no	No	no	No	no	No	no	Yes	yes	No	no		1.	13. 5	5	3. No	1.
1763	1. Adult (18 years & above age)	5. Negative	negative			19	18-24	18-24	Male	Thatta	5	primary	No	no		No	no							No	no	No	no	No	no	No	no	No	no	No	no	No	no	No	no	Yes	yes	No	no		1.	13. 5	5	3. No	1.
1764	1. Adult (18 years & above age)	5. Negative	negative			80	75 & above	>=65	Female	Thatta	0	illitrate	No	no		No	no							No	no	Yes	yes	No	no	No	no	Yes	yes	No	no	No	no	Yes	yes	Yes	yes	No	no	2000	1.	2. 0	0	3. No	1.
1765	1. Adult (18 years & above age)	5. Negative	negative			35	35-44	26-64	Male	Thatta	0	illitrate	No	no		No	no							No	no	No	no	No	no	No	no	No	no	No	no	No	no	No	no	Yes	yes	Yes	yes		1.	2. 0	0	3. No	1.
1766	1. Adult (18 years & above age)	1. Anti HCV +ve	posetive	Detected	detected	34	25-34	26-64	Female	Thatta	0	illitrate	No	no		No	no							No	no	Yes	yes	No	no	No	no	No	no	No	no	No	no	Yes	yes	Yes	yes	No	no	2005	2. Detected	2. 0	0	3. No	1.
1767	1. Adult (18 years & above age)	5. Negative	negative			42	35-44	26-64	Male	Thatta	0	illitrate	No	no		No	no							No	no	No	no	No	no	No	no	No	no	No	no	No	no	No	no	Yes	yes	No	no		1.	2. 0	0	3. No	1.
1768	1. Adult (18 years & above age)	1. Anti HCV +ve	posetive	Detected	detected	35	35-44	26-64	Female	Thatta	0	illitrate	No	no		No	no							No	no	Yes	yes	No	no	No	no	No	no	No	no	No	no	Yes	yes	Yes	yes	No	no	2018	2. Detected	2. 0	0	3. No	1.
1769	1. Adult (18 years & above age)	1. Anti HCV +ve	posetive	Detected	detected	65	65-74	>=65	Male	Thatta	0	illitrate	No	no		No	no							No	no	Yes	yes	No	no	No	no	No	no	No	no	No	no	Yes	yes	Yes	yes	Yes	yes	2000	2. Detected	2. 0	0	3. No	1.
1770	1. Adult (18 years & above age)	5. Negative	negative			60	55-64	26-64	Female	Thatta	0	illitrate	No	no		No	no							No	no	No	no	No	no	No	no	No	no	No	no	No	no	No	no	Yes	yes	No	no		1.	2. 0	0	3. No	1.
1771	1. Adult (18 years & above age)	5. Negative	negative			20	18-24	18-24	Female	Thatta	0	illitrate	No	no		No	no							No	no	No	no	No	no	No	no	No	no	No	no	No	no	No	no	No	no	No	no		1.	2. 0	0	3. No	1.
1772	1. Adult (18 years & above age)	1. Anti HCV +ve	posetive	Not detected	not detected	55	55-64	26-64	Female	Thatta	0	illitrate	No	no		No	no							No	no	No	no	No	no	No	no	No	no	No	no	No	no	No	no	Yes	yes	No	no		5. Not detected	2. 0	0	3. No	1.
1773	1. Adult (18 years & above age)	5. Negative	negative			32	25-34	26-64	Male	Thatta	0	illitrate	No	no		No	no							No	no	No	no	No	no	No	no	No	no	No	no	No	no	No	no	Yes	yes	No	no		1.	2. 0	0	3. No	1.
1774	1. Adult (18 years & above age)	5. Negative	negative			40	35-44	26-64	Male	Thatta	0	illitrate	No	no		No	no							No	no	No	no	No	no	No	no	No	no	No	no	No	no	No	no	Yes	yes	Yes	yes		1.	2. 0	0	3. No	1.
1775	1. Adult (18 years & above age)	5. Negative	negative			30	25-34	26-64	Female	Thatta	0	illitrate	No	no		No	no							No	no	No	no	No	no	No	no	No	no	No	no	No	no	No	no	Yes	yes	No	no		1.	2. 0	0	3. No	1.
1776	1. Adult (18 years & above age)	5. Negative	negative			42	35-44	26-64	Male	Thatta	5	primary	No	no		No	no							No	no	No	no	No	no	No	no	No	no	No	no	No	no	Yes	yes	Yes	yes	Yes	yes		1.	13. 5	5	3. No	1.
1777	1. Adult (18 years & above age)	5. Negative	negative			38	35-44	26-64	Female	Thatta	0	illitrate	No	no		No	no							No	no	No	no	No	no	No	no	No	no	No	no	No	no	No	no	Yes	yes	No	no		1.	2. 0	0	3. No	1.
1778	1. Adult (18 years & above age)	5. Negative	negative			18	18-24	18-24	Female	Thatta	0	illitrate	No	no		No	no							No	no	No	no	No	no	No	no	No	no	No	no	No	no	No	no	Yes	yes	No	no		1.	2. 0	0	3. No	1.
1779	1. Adult (18 years & above age)	3. HBsAg +ve	negative			29	25-34	26-64	Male	Thatta	10	secondary or higher	No	no		No	no							No	no	No	no	No	no	No	no	No	no	No	no	No	no	No	no	Yes	yes	No	no		1.	4. 10	10	3. No	1.
1780	1. Adult (18 years & above age)	5. Negative	negative			27	25-34	26-64	Female	Thatta	0	illitrate	No	no		No	no							No	no	No	no	No	no	No	no	No	no	No	no	No	no	No	no	Yes	yes	No	no		1.	2. 0	0	3. No	1.
1781	1. Adult (18 years & above age)	5. Negative	negative			52	45-54	26-64	Female	Thatta	0	illitrate	No	no		No	no							No	no	No	no	No	no	Yes	yes	No	no	No	no	No	no	No	no	No	no	No	no		1.	2. 0	0	3. No	1.
1782	1. Adult (18 years & above age)	5. Negative	negative			18	18-24	18-24	Male	Thatta	10	secondary or higher	No	no		No	no							No	no	No	no	No	no	No	no	Yes	yes	No	no	No	no	No	no	Yes	yes	Yes	yes		1.	4. 10	10	3. No	1.
1783	1. Adult (18 years & above age)	5. Negative	negative			35	35-44	26-64	Male	Thatta	10	secondary or higher	No	no		No	no							No	no	No	no	No	no	No	no	Yes	yes	No	no	No	no	Yes	yes	No	no	Yes	yes		1.	4. 10	10	3. No	1.
1784	1. Adult (18 years & above age)	5. Negative	negative			27	25-34	26-64	Female	Thatta	0	illitrate	No	no		No	no							No	no	No	no	No	no	No	no	No	no	No	no	No	no	No	no	Yes	yes	No	no		1.	2. 0	0	3. No	1.
1785	1. Adult (18 years & above age)	5. Negative	negative			30	25-34	26-64	Female	Thatta	0	illitrate	No	no		No	no							No	no	No	no	No	no	No	no	No	no	No	no	No	no	No	no	Yes	yes	No	no		1.	2. 0	0	3. No	1.
1786	1. Adult (18 years & above age)	5. Negative	negative			41	35-44	26-64	Male	Thatta	0	illitrate	No	no		No	no							No	no	No	no	No	no	No	no	No	no	No	no	No	no	No	no	Yes	yes	No	no		1.	2. 0	0	3. No	1.
1787	1. Adult (18 years & above age)	5. Negative	negative			39	35-44	26-64	Female	Thatta	0	illitrate	No	no		No	no							No	no	No	no	No	no	No	no	No	no	No	no	No	no	No	no	Yes	yes	No	no		1.	2. 0	0	3. No	1.
1789	1. Adult (18 years & above age)	5. Negative	negative			55	55-64	26-64	Male	Thatta	0	illitrate	No	no		No	no							No	no	No	no	No	no	No	no	No	no	No	no	No	no	No	no	Yes	yes	Yes	yes		1.	2. 0	0	3. No	1.
1790	1. Adult (18 years & above age)	5. Negative	negative			49	45-54	26-64	Female	Thatta	0	illitrate	No	no		No	no							No	no	No	no	No	no	No	no	No	no	No	no	No	no	No	no	Yes	yes	Yes	yes		1.	2. 0	0	3. No	1.
1791	1. Adult (18 years & above age)	5. Negative	negative			25	25-34	26-64	Female	Thatta	0	illitrate	No	no		No	no							No	no	No	no	No	no	No	no	No	no	No	no	No	no	No	no	Yes	yes	No	no		1.	2. 0	0	3. No	1.
1792	1. Adult (18 years & above age)	5. Negative	negative			22	18-24	18-24	Male	Thatta	0	illitrate	No	no		No	no							No	no	No	no	No	no	No	no	No	no	No	no	No	no	No	no	Yes	yes	Yes	yes		1.	2. 0	0	3. No	1.
1793	1. Adult (18 years & above age)	5. Negative	negative			20	18-24	18-24	Female	Thatta	0	illitrate	No	no		No	no							No	no	No	no	No	no	No	no	No	no	No	no	No	no	No	no	Yes	yes	No	no		1.	2. 0	0	3. No	1.
1794	1. Adult (18 years & above age)	1. Anti HCV +ve	posetive	Not detected	not detected	70	65-74	>=65	Male	Thatta	0	illitrate	No	no		No	no							No	no	No	no	No	no	No	no	Yes	yes	No	no	No	no	No	no	Yes	yes	Yes	yes		5. Not detected	2. 0	0	3. No	1.
1795	1. Adult (18 years & above age)	5. Negative	negative			35	35-44	26-64	Male	Thatta	0	illitrate	No	no		No	no							No	no	No	no	No	no	No	no	No	no	No	no	No	no	No	no	No	no	No	no		1.	2. 0	0	3. No	1.
1796	1. Adult (18 years & above age)	5. Negative	negative			60	55-64	26-64	Female	Thatta	0	illitrate	No	no		No	no							No	no	No	no	No	no	No	no	No	no	No	no	No	no	No	no	Yes	yes	Yes	yes		1.	2. 0	0	3. No	1.
1797	1. Adult (18 years & above age)	3. HBsAg +ve	negative			20	18-24	18-24	Male	Thatta	0	illitrate	No	no		No	no							No	no	No	no	No	no	No	no	No	no	No	no	No	no	No	no	Yes	yes	Yes	yes		1.	2. 0	0	3. No	1.
1798	1. Adult (18 years & above age)	5. Negative	negative			23	18-24	18-24	Male	Thatta	0	illitrate	No	no		No	no							No	no	No	no	No	no	No	no	No	no	No	no	No	no	No	no	Yes	yes	Yes	yes		1.	2. 0	0	3. No	1.
1799	1. Adult (18 years & above age)	1. Anti HCV +ve	posetive	Detected	detected	52	45-54	26-64	Female	Thatta	0	illitrate	Don't know			No	no							No	no	No	no	Yes	yes	No	no	Yes	yes	No	no	No	no	Yes	yes	Yes	yes	No	no		2. Detected	2. 0	0	2. Don't know	1.
1800	1. Adult (18 years & above age)	5. Negative	negative			52	45-54	26-64	Male	Thatta	0	illitrate	No	no		No	no							No	no	No	no	No	no	No	no	No	no	No	no	No	no	No	no	Yes	yes	Yes	yes		1.	2. 0	0	3. No	1.
1801	1. Adult (18 years & above age)	5. Negative	negative			51	45-54	26-64	Female	Thatta	0	illitrate	No	no		No	no							No	no	No	no	No	no	No	no	No	no	No	no	No	no	No	no	Yes	yes	No	no		1.	2. 0	0	3. No	1.
1802	1. Adult (18 years & above age)	5. Negative	negative			25	25-34	26-64	Female	Thatta	0	illitrate	No	no		No	no							No	no	Yes	yes	No	no	No	no	No	no	No	no	No	no	Yes	yes	Yes	yes	No	no	2015	1.	2. 0	0	3. No	1.
1803	1. Adult (18 years & above age)	5. Negative	negative			27	25-34	26-64	Male	Thatta	0	illitrate	No	no		No	no							No	no	No	no	No	no	No	no	No	no	No	no	No	no	No	no	Yes	yes	Yes	yes		1.	2. 0	0	3. No	1.
1804	1. Adult (18 years & above age)	5. Negative	negative			25	25-34	26-64	Female	Thatta	0	illitrate	No	no		No	no							No	no	Yes	yes	No	no	No	no	Yes	yes	No	no	No	no	Yes	yes	Yes	yes	No	no		1.	2. 0	0	3. No	1.
1805	1. Adult (18 years & above age)	1. Anti HCV +ve	posetive	Detected	detected	35	35-44	26-64	Female	Thatta	0	illitrate	No	no		No	no							No	no	Yes	yes	No	no	No	no	No	no	No	no	No	no	Yes	yes	Yes	yes	No	no	2017	2. Detected	2. 0	0	3. No	1.
1806	1. Adult (18 years & above age)	5. Negative	negative			65	65-74	>=65	Male	Thatta	0	illitrate	No	no		No	no							No	no	No	no	No	no	No	no	No	no	No	no	No	no	No	no	Yes	yes	Yes	yes		1.	2. 0	0	3. No	1.
1807	1. Adult (18 years & above age)	5. Negative	negative			45	45-54	26-64	Female	Thatta	0	illitrate	No	no		No	no							No	no	Yes	yes	No	no	No	no	No	no	No	no	No	no	No	no	Yes	yes	No	no	2016	1.	2. 0	0	3. No	1.
1808	1. Adult (18 years & above age)	5. Negative	negative			35	35-44	26-64	Female	Thatta	0	illitrate	No	no		No	no							No	no	No	no	No	no	No	no	No	no	No	no	No	no	No	no	Yes	yes	No	no		1.	2. 0	0	3. No	1.
1810	1. Adult (18 years & above age)	5. Negative	negative			85	75 & above	>=65	Female	Thatta	0	illitrate	No	no		No	no							No	no	No	no	No	no	No	no	No	no	No	no	No	no	Yes	yes	Yes	yes	No	no		1.	2. 0	0	3. No	1.
1811	1. Adult (18 years & above age)	5. Negative	negative			48	45-54	26-64	Male	Thatta	0	illitrate	No	no		No	no							No	no	No	no	No	no	No	no	No	no	No	no	No	no	No	no	Yes	yes	Yes	yes		1.	2. 0	0	3. No	1.
1812	1. Adult (18 years & above age)	5. Negative	negative			39	35-44	26-64	Female	Thatta	8	primary	No	no		No	no							No	no	No	no	No	no	No	no	No	no	No	no	No	no	Yes	yes	Yes	yes	No	no		1.	16. 8	8	3. No	1.
1813	1. Adult (18 years & above age)	5. Negative	negative			23	18-24	18-24	Female	Thatta	0	illitrate	No	no		No	no							No	no	No	no	No	no	No	no	No	no	No	no	No	no	Yes	yes	Yes	yes	No	no		1.	2. 0	0	3. No	1.
1814	1. Adult (18 years & above age)	5. Negative	negative			40	35-44	26-64	Male	Thatta	0	illitrate	No	no		No	no							No	no	No	no	No	no	No	no	No	no	No	no	No	no	No	no	Yes	yes	Yes	yes		1.	2. 0	0	3. No	1.
1815	1. Adult (18 years & above age)	5. Negative	negative			35	35-44	26-64	Female	Thatta	0	illitrate	No	no		No	no							No	no	No	no	No	no	No	no	No	no	No	no	No	no	No	no	Yes	yes	No	no		1.	2. 0	0	3. No	1.
1816	1. Adult (18 years & above age)	5. Negative	negative			19	18-24	18-24	Female	Thatta	0	illitrate	No	no		No	no							No	no	No	no	No	no	No	no	No	no	No	no	No	no	No	no	Yes	yes	No	no		1.	2. 0	0	3. No	1.
1817	1. Adult (18 years & above age)	5. Negative	negative			60	55-64	26-64	Male	Thatta	0	illitrate	No	no		No	no							No	no	No	no	No	no	No	no	Yes	yes	No	no	No	no	Yes	yes	Yes	yes	Yes	yes		1.	2. 0	0	3. No	1.
1818	1. Adult (18 years & above age)	5. Negative	negative			45	45-54	26-64	Female	Thatta	0	illitrate	No	no		No	no							No	no	No	no	No	no	No	no	No	no	No	no	No	no	No	no	Yes	yes	No	no		1.	2. 0	0	3. No	1.
1819	1. Adult (18 years & above age)	5. Negative	negative			25	25-34	26-64	Male	Thatta	0	illitrate	No	no		Yes	yes	1-5 years	1-5 years	Negative	negative			No	no	No	no	No	no	No	no	No	no	No	no	No	no	No	no	Yes	yes	Yes	yes		1.	2. 0	0	3. No	1.
1820	1. Adult (18 years & above age)	5. Negative	negative			30	25-34	26-64	Female	Thatta	0	illitrate	No	no		No	no							No	no	No	no	No	no	No	no	No	no	No	no	No	no	No	no	Yes	yes	No	no		1.	2. 0	0	3. No	1.
1821	1. Adult (18 years & above age)	5. Negative	negative			56	55-64	26-64	Male	Thatta	0	illitrate	No	no		No	no							No	no	No	no	No	no	No	no	No	no	No	no	No	no	No	no	No	no	Yes	yes		1.	2. 0	0	3. No	1.
1822	1. Adult (18 years & above age)	5. Negative	negative			52	45-54	26-64	Female	Thatta	0	illitrate	No	no		No	no							No	no	No	no	No	no	No	no	No	no	No	no	No	no	No	no	Yes	yes	No	no		1.	2. 0	0	3. No	1.
1823	1. Adult (18 years & above age)	5. Negative	negative			21	18-24	18-24	Male	Thatta	0	illitrate	No	no		No	no							No	no	No	no	No	no	No	no	No	no	No	no	No	no	No	no	Yes	yes	No	no		1.	2. 0	0	3. No	1.
1824	1. Adult (18 years & above age)	5. Negative	negative			25	25-34	26-64	Male	Thatta	0	illitrate	No	no		No	no							No	no	No	no	No	no	No	no	No	no	No	no	No	no	No	no	Yes	yes	Yes	yes		1.	2. 0	0	3. No	1.
1825	1. Adult (18 years & above age)	5. Negative	negative			28	25-34	26-64	Female	Thatta	0	illitrate	No	no		No	no							No	no	No	no	No	no	No	no	No	no	No	no	No	no	No	no	Yes	yes	No	no		1.	2. 0	0	3. No	1.
1826	1. Adult (18 years & above age)	5. Negative	negative			23	18-24	18-24	Female	Thatta	0	illitrate	No	no		No	no							No	no	No	no	No	no	No	no	No	no	No	no	No	no	No	no	Yes	yes	No	no		1.	2. 0	0	3. No	1.
1827	1. Adult (18 years & above age)	5. Negative	negative			81	75 & above	>=65	Female	Thatta	0	illitrate	No	no		No	no							No	no	No	no	No	no	No	no	No	no	No	no	No	no	No	no	Yes	yes	No	no		1.	2. 0	0	3. No	1.
1828	1. Adult (18 years & above age)	5. Negative	negative			43	35-44	26-64	Male	Thatta	0	illitrate	No	no		No	no							No	no	No	no	No	no	No	no	No	no	No	no	No	no	No	no	Yes	yes	Yes	yes		1.	2. 0	0	3. No	1.
1829	1. Adult (18 years & above age)	5. Negative	negative			45	45-54	26-64	Female	Thatta	0	illitrate	No	no		No	no							No	no	No	no	No	no	No	no	No	no	No	no	No	no	Yes	yes	Yes	yes	No	no		1.	2. 0	0	3. No	1.
1830	1. Adult (18 years & above age)	5. Negative	negative			22	18-24	18-24	Male	Thatta	0	illitrate	No	no		No	no							No	no	No	no	No	no	No	no	No	no	No	no	No	no	No	no	Yes	yes	Yes	yes		1.	2. 0	0	3. No	1.
1831	1. Adult (18 years & above age)	5. Negative	negative			19	18-24	18-24	Female	Thatta	0	illitrate	No	no		No	no							No	no	No	no	No	no	No	no	No	no	No	no	No	no	No	no	No	no	No	no		1.	2. 0	0	3. No	1.
1832	1. Adult (18 years & above age)	5. Negative	negative			20	18-24	18-24	Male	Thatta	14	secondary or higher	No	no		No	no							No	no	No	no	No	no	No	no	No	no	No	no	No	no	No	no	Yes	yes	Yes	yes		1.	8. 14	14	3. No	1.
1833	1. Adult (18 years & above age)	5. Negative	negative			23	18-24	18-24	Female	Thatta	0	illitrate	No	no		No	no							No	no	No	no	No	no	No	no	No	no	No	no	No	no	No	no	Yes	yes	No	no		1.	2. 0	0	3. No	1.
1834	1. Adult (18 years & above age)	5. Negative	negative			22	18-24	18-24	Female	Thatta	0	illitrate	No	no		No	no							No	no	No	no	No	no	No	no	No	no	No	no	No	no	No	no	Yes	yes	No	no		1.	2. 0	0	3. No	1.
1835	1. Adult (18 years & above age)	5. Negative	negative			55	55-64	26-64	Female	Thatta	0	illitrate	No	no		No	no							No	no	No	no	No	no	No	no	No	no	No	no	No	no	Yes	yes	Yes	yes	No	no		1.	2. 0	0	3. No	1.
1836	1. Adult (18 years & above age)	5. Negative	negative			31	25-34	26-64	Male	Thatta	0	illitrate	No	no		Yes	yes	Last 12 months	last 12 months	Negative	negative			No	no	Yes	yes	No	no	No	no	No	no	No	no	No	no	Yes	yes	No	no	Yes	yes	2009	1.	2. 0	0	3. No	1.
1837	1. Adult (18 years & above age)	5. Negative	negative			29	25-34	26-64	Female	Thatta	0	illitrate	No	no		No	no							No	no	No	no	No	no	No	no	No	no	No	no	No	no	No	no	Yes	yes	No	no		1.	2. 0	0	3. No	1.
1838	1. Adult (18 years & above age)	5. Negative	negative			29	25-34	26-64	Male	Thatta	8	primary	No	no		No	no							No	no	No	no	No	no	No	no	No	no	No	no	No	no	No	no	Yes	yes	Yes	yes		1.	16. 8	8	3. No	1.
1839	1. Adult (18 years & above age)	5. Negative	negative			28	25-34	26-64	Female	Thatta	0	illitrate	No	no		No	no							No	no	No	no	No	no	No	no	No	no	No	no	No	no	No	no	Yes	yes	No	no		1.	2. 0	0	3. No	1.
1840	1. Adult (18 years & above age)	5. Negative	negative			28	25-34	26-64	Male	Thatta	5	primary	No	no		No	no							No	no	No	no	No	no	No	no	No	no	No	no	No	no	No	no	Yes	yes	Yes	yes		1.	13. 5	5	3. No	1.
1841	1. Adult (18 years & above age)	5. Negative	negative			26	25-34	26-64	Female	Thatta	0	illitrate	No	no		No	no							No	no	No	no	No	no	No	no	No	no	No	no	No	no	No	no	Yes	yes	No	no		1.	2. 0	0	3. No	1.
1842	1. Adult (18 years & above age)	5. Negative	negative			49	45-54	26-64	Female	Thatta	0	illitrate	No	no		No	no							No	no	No	no	No	no	No	no	No	no	No	no	No	no	No	no	Yes	yes	No	no		1.	2. 0	0	3. No	1.
1843	1. Adult (18 years & above age)	2. Both BC	posetive	Not detected	not detected	45	45-54	26-64	Male	Thatta	0	illitrate	No	no		No	no							No	no	No	no	No	no	No	no	No	no	No	no	No	no	Yes	yes	Yes	yes	Yes	yes		5. Not detected	2. 0	0	3. No	1.
1844	1. Adult (18 years & above age)	5. Negative	negative			37	35-44	26-64	Female	Thatta	0	illitrate	No	no		No	no							No	no	No	no	No	no	No	no	No	no	No	no	No	no	No	no	Yes	yes	No	no		1.	2. 0	0	3. No	1.
1845	1. Adult (18 years & above age)	5. Negative	negative			23	18-24	18-24	Female	Thatta	0	illitrate	No	no		No	no							No	no	No	no	No	no	No	no	No	no	No	no	No	no	No	no	Yes	yes	No	no		1.	2. 0	0	3. No	1.
1846	1. Adult (18 years & above age)	5. Negative	negative			55	55-64	26-64	Male	Thatta	0	illitrate	No	no		No	no							No	no	No	no	No	no	No	no	No	no	No	no	No	no	No	no	Yes	yes	Yes	yes		1.	2. 0	0	3. No	1.
1847	1. Adult (18 years & above age)	5. Negative	negative			52	45-54	26-64	Female	Thatta	0	illitrate	No	no		No	no							No	no	No	no	No	no	No	no	No	no	No	no	No	no	No	no	Yes	yes	No	no		1.	2. 0	0	3. No	1.
1848	1. Adult (18 years & above age)	5. Negative	negative			59	55-64	26-64	Female	Thatta	0	illitrate	No	no		No	no							No	no	No	no	No	no	No	no	No	no	No	no	No	no	No	no	Yes	yes	No	no		1.	2. 0	0	3. No	1.
1849	1. Adult (18 years & above age)	5. Negative	negative			34	25-34	26-64	Male	Thatta	0	illitrate	No	no		No	no							No	no	No	no	No	no	No	no	No	no	No	no	No	no	No	no	Yes	yes	No	no		1.	2. 0	0	3. No	1.
1850	1. Adult (18 years & above age)	5. Negative	negative			65	65-74	>=65	Male	Thatta	5	primary	No	no		No	no							No	no	No	no	No	no	No	no	Yes	yes	No	no	No	no	Yes	yes	Yes	yes	Yes	yes		1.	13. 5	5	3. No	1.
1851	1. Adult (18 years & above age)	5. Negative	negative			61	55-64	26-64	Female	Thatta	0	illitrate	No	no		No	no							No	no	No	no	No	no	No	no	Yes	yes	No	no	No	no	Yes	yes	Yes	yes	No	no		1.	2. 0	0	3. No	1.
1852	1. Adult (18 years & above age)	5. Negative	negative			43	35-44	26-64	Male	Thatta	12	secondary or higher	No	no		No	no							No	no	No	no	No	no	No	no	Yes	yes	No	no	No	no	No	no	No	no	Yes	yes		1.	6. 12	12	3. No	1.
1854	1. Adult (18 years & above age)	5. Negative	negative			36	35-44	26-64	Male	Thatta	10	secondary or higher	No	no		No	no							No	no	No	no	No	no	No	no	Yes	yes	No	no	No	no	No	no	Yes	yes	Yes	yes		1.	4. 10	10	3. No	1.
1855	1. Adult (18 years & above age)	5. Negative	negative			38	35-44	26-64	Female	Thatta	5	primary	Yes	yes	123	No	no							No	no	No	no	No	no	No	no	No	no	No	no	No	no	Yes	yes	Yes	yes	No	no		1.	13. 5	5	4. Yes	4. 123
1856	1. Adult (18 years & above age)	5. Negative	negative			36	35-44	26-64	Female	Thatta	0	illitrate	No	no		No	no							No	no	No	no	No	no	No	no	Yes	yes	No	no	No	no	Yes	yes	Yes	yes	No	no		1.	2. 0	0	3. No	1.
1857	1. Adult (18 years & above age)	5. Negative	negative			25	25-34	26-64	Female	Thatta	5	primary	No	no		No	no							No	no	No	no	No	no	No	no	Yes	yes	No	no	No	no	Yes	yes	Yes	yes	No	no		1.	13. 5	5	3. No	1.
1858	1. Adult (18 years & above age)	5. Negative	negative			32	25-34	26-64	Male	Thatta	10	secondary or higher	No	no		No	no							No	no	No	no	No	no	No	no	No	no	No	no	No	no	No	no	No	no	Yes	yes		1.	4. 10	10	3. No	1.
1859	1. Adult (18 years & above age)	5. Negative	negative			25	25-34	26-64	Female	Thatta	8	primary	No	no		Don't know	don't know							No	no	Yes	yes	No	no	No	no	No	no	No	no	No	no	Yes	yes	Yes	yes	No	no	2019	1.	16. 8	8	3. No	1.
1860	1. Adult (18 years & above age)	5. Negative	negative			28	25-34	26-64	Male	Thatta	12	secondary or higher	No	no		No	no							No	no	No	no	No	no	No	no	No	no	No	no	No	no	No	no	Yes	yes	Yes	yes		1.	6. 12	12	3. No	1.
1861	1. Adult (18 years & above age)	5. Negative	negative			24	18-24	18-24	Female	Thatta	5	primary	No	no		Don't know	don't know							No	no	No	no	No	no	No	no	No	no	No	no	No	no	Yes	yes	Yes	yes	No	no		1.	13. 5	5	3. No	1.
1862	1. Adult (18 years & above age)	5. Negative	negative			72	65-74	>=65	Male	Thatta	5	primary	No	no		Don't know	don't know							No	no	Yes	yes	No	no	No	no	Yes	yes	No	no	No	no	Yes	yes	Yes	yes	Yes	yes	2016	1.	13. 5	5	3. No	1.
1863	1. Adult (18 years & above age)	5. Negative	negative			65	65-74	>=65	Female	Thatta	0	illitrate	No	no		Don't know	don't know							No	no	Yes	yes	No	no	No	no	Yes	yes	No	no	No	no	Yes	yes	Yes	yes	No	no	2008	1.	2. 0	0	3. No	1.
1864	1. Adult (18 years & above age)	5. Negative	negative			49	45-54	26-64	Male	Thatta	14	secondary or higher	No	no		No	no							No	no	No	no	No	no	No	no	No	no	No	no	No	no	No	no	No	no	Yes	yes		1.	8. 14	14	3. No	1.
1865	1. Adult (18 years & above age)	5. Negative	negative			45	45-54	26-64	Female	Thatta	0	illitrate	No	no		Don't know	don't know							No	no	No	no	No	no	No	no	No	no	No	no	No	no	Yes	yes	Yes	yes	No	no		1.	2. 0	0	3. No	1.
1866	1. Adult (18 years & above age)	5. Negative	negative			19	18-24	18-24	Female	Thatta	5	primary	No	no		No	no							No	no	No	no	No	no	No	no	No	no	No	no	No	no	No	no	Yes	yes	No	no		1.	13. 5	5	3. No	1.
1867	1. Adult (18 years & above age)	5. Negative	negative			42	35-44	26-64	Male	Thatta	14	secondary or higher	No	no		No	no							No	no	No	no	No	no	No	no	No	no	No	no	No	no	No	no	Yes	yes	Yes	yes		1.	8. 14	14	3. No	1.
1868	1. Adult (18 years & above age)	5. Negative	negative			44	35-44	26-64	Female	Thatta	5	primary	No	no		No	no							No	no	No	no	No	no	No	no	No	no	No	no	No	no	Yes	yes	Yes	yes	No	no		1.	13. 5	5	3. No	1.
1869	1. Adult (18 years & above age)	5. Negative	negative			20	18-24	18-24	Male	Thatta	12	secondary or higher	No	no		No	no							No	no	No	no	No	no	No	no	No	no	No	no	No	no	No	no	No	no	Yes	yes		1.	6. 12	12	3. No	1.
1870	1. Adult (18 years & above age)	5. Negative	negative			60	55-64	26-64	Male	Thatta	5	primary	No	no		No	no							No	no	No	no	No	no	No	no	No	no	No	no	No	no	Yes	yes	Yes	yes	Yes	yes		1.	13. 5	5	3. No	1.
1871	1. Adult (18 years & above age)	5. Negative	negative			55	55-64	26-64	Female	Thatta	0	illitrate	No	no		No	no							No	no	No	no	No	no	No	no	Yes	yes	No	no	No	no	Yes	yes	Yes	yes	No	no		1.	2. 0	0	3. No	1.
1872	1. Adult (18 years & above age)	5. Negative	negative			33	25-34	26-64	Male	Thatta	12	secondary or higher	No	no		No	no							No	no	No	no	No	no	No	no	No	no	No	no	No	no	No	no	Yes	yes	Yes	yes		1.	6. 12	12	3. No	1.
1873	1. Adult (18 years & above age)	5. Negative	negative			30	25-34	26-64	Female	Thatta	5	primary	No	no		No	no							No	no	No	no	No	no	No	no	No	no	No	no	No	no	No	no	Yes	yes	No	no		1.	13. 5	5	3. No	1.
1874	1. Adult (18 years & above age)	5. Negative	negative			22	18-24	18-24	Female	Thatta	0	illitrate	No	no		No	no							No	no	No	no	No	no	No	no	No	no	No	no	No	no	No	no	Yes	yes	No	no		1.	2. 0	0	3. No	1.
1875	1. Adult (18 years & above age)	1. Anti HCV +ve	posetive	Detected	detected	75	75 & above	>=65	Male	Thatta	0	illitrate	No	no		Don't know	don't know							No	no	No	no	No	no	No	no	Don't know		No	no	No	no	Yes	yes	Yes	yes	Yes	yes		2. Detected	2. 0	0	3. No	1.
1879	1. Adult (18 years & above age)	5. Negative	negative			23	18-24	18-24	Male	Thatta	0	illitrate	No	no		No	no							No	no	No	no	No	no	No	no	No	no	No	no	No	no	No	no	Yes	yes	Yes	yes		1.	2. 0	0	3. No	1.
1880	1. Adult (18 years & above age)	5. Negative	negative			35	35-44	26-64	Female	Thatta	0	illitrate	No	no		Don't know	don't know							No	no	Yes	yes	No	no	No	no	No	no	No	no	No	no	Yes	yes	Yes	yes	No	no	2015	1.	2. 0	0	3. No	1.
1881	1. Adult (18 years & above age)	5. Negative	negative			40	35-44	26-64	Female	Thatta	0	illitrate	No	no		No	no							No	no	Yes	yes	No	no	No	no	No	no	No	no	No	no	Yes	yes	Yes	yes	No	no	2009	1.	2. 0	0	3. No	1.
1882	1. Adult (18 years & above age)	5. Negative	negative			40	35-44	26-64	Male	Thatta	0	illitrate	No	no		No	no							No	no	No	no	No	no	No	no	No	no	No	no	No	no	No	no	Yes	yes	Yes	yes		1.	2. 0	0	3. No	1.
1883	1. Adult (18 years & above age)	5. Negative	negative			28	25-34	26-64	Female	Thatta	0	illitrate	No	no		No	no							No	no	No	no	No	no	No	no	No	no	No	no	No	no	Yes	yes	Yes	yes	No	no		1.	2. 0	0	3. No	1.
1884	1. Adult (18 years & above age)	5. Negative	negative			61	55-64	26-64	Female	Thatta	0	illitrate	No	no		No	no							No	no	Yes	yes	No	no	No	no	No	no	No	no	No	no	Yes	yes	Yes	yes	No	no	2015	1.	2. 0	0	3. No	1.
1885	1. Adult (18 years & above age)	5. Negative	negative			40	35-44	26-64	Male	Thatta	0	illitrate	No	no		No	no							No	no	No	no	No	no	No	no	No	no	No	no	No	no	No	no	Yes	yes	Yes	yes		1.	2. 0	0	3. No	1.
1887	1. Adult (18 years & above age)	5. Negative	negative			28	25-34	26-64	Female	Thatta	0	illitrate	No	no		No	no							No	no	No	no	No	no	No	no	No	no	No	no	No	no	Yes	yes	Yes	yes	No	no		1.	2. 0	0	3. No	1.
1888	1. Adult (18 years & above age)	5. Negative	negative			40	35-44	26-64	Male	Thatta	0	illitrate	No	no		No	no							No	no	No	no	No	no	No	no	No	no	No	no	No	no	No	no	Yes	yes	Yes	yes		1.	2. 0	0	3. No	1.
1889	1. Adult (18 years & above age)	5. Negative	negative			35	35-44	26-64	Female	Thatta	0	illitrate	No	no		No	no							No	no	No	no	No	no	No	no	No	no	No	no	No	no	Yes	yes	Yes	yes	No	no		1.	2. 0	0	3. No	1.
1890	1. Adult (18 years & above age)	5. Negative	negative			20	18-24	18-24	Male	Thatta	0	illitrate	No	no		No	no							No	no	No	no	No	no	No	no	No	no	No	no	No	no	No	no	Yes	yes	No	no		1.	2. 0	0	3. No	1.
1891	1. Adult (18 years & above age)	5. Negative	negative			19	18-24	18-24	Female	Thatta	0	illitrate	No	no		No	no							No	no	No	no	No	no	No	no	No	no	No	no	No	no	No	no	Yes	yes	No	no		1.	2. 0	0	3. No	1.
1892	1. Adult (18 years & above age)	5. Negative	negative			68	65-74	>=65	Male	Thatta	0	illitrate	No	no		No	no							No	no	No	no	No	no	No	no	No	no	No	no	No	no	No	no	Yes	yes	Yes	yes		1.	2. 0	0	3. No	1.
1893	1. Adult (18 years & above age)	1. Anti HCV +ve	posetive	Detected	detected	65	65-74	>=65	Female	Thatta	0	illitrate	No	no		No	no							No	no	Yes	yes	No	no	No	no	Yes	yes	No	no	No	no	Yes	yes	Yes	yes	No	no	2016	2. Detected	2. 0	0	3. No	1.
1895	1. Adult (18 years & above age)	1. Anti HCV +ve	posetive	Detected	detected	35	35-44	26-64	Male	Thatta	0	illitrate	No	no		No	no							No	no	No	no	No	no	No	no	No	no	No	no	No	no	No	no	Yes	yes	Yes	yes		2. Detected	2. 0	0	3. No	1.
1896	1. Adult (18 years & above age)	5. Negative	negative			26	25-34	26-64	Female	Thatta	0	illitrate	No	no		No	no							No	no	No	no	No	no	No	no	No	no	No	no	No	no	No	no	Yes	yes	No	no		1.	2. 0	0	3. No	1.
1897	1. Adult (18 years & above age)	5. Negative	negative			63	55-64	26-64	Male	Mirpur Khas	8	primary	Yes	yes	12	Yes	yes	>5 years	>5 years	Negative	negative			No	no	No	no	No	no	No	no	No	no	No	no	No	no	No	no	Yes	yes	Yes	yes		1.	16. 8	8	4. Yes	3. 12
1898	1. Adult (18 years & above age)	1. Anti HCV +ve	posetive	Detected	detected	54	45-54	26-64	Female	Mirpur Khas		unknown	No	no		Yes	yes	>5 years	>5 years	Positive	posetive	Yes	yes	No	no	No	no	No	no	No	no	No	no	No	no	No	no	No	no	Yes	yes	No	no		2. Detected	1.		3. No	1.
1899	1. Adult (18 years & above age)	1. Anti HCV +ve	posetive	Detected	detected	39	35-44	26-64	Male	Mirpur Khas	5	primary	No	no		Yes	yes	1-5 years	1-5 years	Positive	posetive	No	no	No	no	No	no	No	no	No	no	No	no	No	no	No	no	No	no	Yes	yes	Yes	yes		2. Detected	13. 5	5	3. No	1.
1900	1. Adult (18 years & above age)	5. Negative	negative			29	25-34	26-64	Female	Mirpur Khas	12	secondary or higher	No	no		Yes	yes	1-5 years	1-5 years	Negative	negative			No	no	No	no	No	no	No	no	No	no	No	no	No	no	No	no	Yes	yes	No	no		1.	6. 12	12	3. No	1.
1901	1. Adult (18 years & above age)	5. Negative	negative			26	25-34	26-64	Female	Mirpur Khas	12	secondary or higher	No	no		No	no							No	no	No	no	No	no	No	no	No	no	No	no	No	no	No	no	Yes	yes	No	no		1.	6. 12	12	3. No	1.
1902	1. Adult (18 years & above age)	5. Negative	negative			18	18-24	18-24	Female	Mirpur Khas	10	secondary or higher	No	no		No	no							No	no	No	no	No	no	No	no	No	no	No	no	No	no	No	no	Yes	yes	No	no		1.	4. 10	10	3. No	1.
1904	1. Adult (18 years & above age)	1. Anti HCV +ve	posetive	Detected	detected	34	25-34	26-64	Female	Mirpur Khas		unknown	Yes	yes	12	Yes	yes	Last 12 months	last 12 months	Positive	posetive	Yes	yes	No	no	Yes	yes	No	no	No	no	No	no	No	no	No	no	No	no	Yes	yes	No	no	2019	2. Detected	1.		4. Yes	3. 12
1906	1. Adult (18 years & above age)	1. Anti HCV +ve	posetive	Detected	detected	33	25-34	26-64	Female	Mirpur Khas		unknown	Yes	yes	12	Yes	yes	Last 12 months	last 12 months	Positive	posetive	Yes	yes	No	no	No	no	No	no	No	no	No	no	No	no	No	no	No	no	Yes	yes	No	no		2. Detected	1.		4. Yes	3. 12
1908	1. Adult (18 years & above age)	1. Anti HCV +ve	posetive	Not detected	not detected	41	35-44	26-64	Female	Mirpur Khas		unknown	No	no		Yes	yes	Last 12 months	last 12 months	Negative	negative	No	no	No	no	Yes	yes	No	no	No	no	No	no	No	no	No	no	No	no	Yes	yes	No	no	2015	5. Not detected	1.		3. No	1.
1909	1. Adult (18 years & above age)	5. Negative	negative			22	18-24	18-24	Male	Mirpur Khas		unknown	No	no		Yes	yes	1-5 years	1-5 years	Positive	posetive	No	no	No	no	No	no	No	no	No	no	No	no	No	no	No	no	No	no	Yes	yes	No	no		1.	1.		3. No	1.
1910	1. Adult (18 years & above age)	5. Negative	negative			20	18-24	18-24	Female	Mirpur Khas		unknown	No	no		No	no							No	no	No	no	No	no	No	no	No	no	No	no	No	no	No	no	Yes	yes	No	no		1.	1.		3. No	1.
1911	1. Adult (18 years & above age)	5. Negative	negative			48	45-54	26-64	Male	Mirpur Khas	14	secondary or higher	No	no		No	no							No	no	No	no	No	no	No	no	No	no	No	no	No	no	No	no	Yes	yes	No	no		1.	8. 14	14	3. No	1.
1912	1. Adult (18 years & above age)	5. Negative	negative			25	25-34	26-64	Male	Mirpur Khas	12	secondary or higher	No	no		No	no							No	no	No	no	No	no	No	no	No	no	No	no	No	no	No	no	Yes	yes	No	no		1.	6. 12	12	3. No	1.
1913	1. Adult (18 years & above age)	5. Negative	negative			20	18-24	18-24	Male	Mirpur Khas	10	secondary or higher	No	no		No	no							No	no	No	no	No	no	No	no	No	no	No	no	No	no	No	no	Yes	yes	No	no		1.	4. 10	10	3. No	1.
1915	1. Adult (18 years & above age)	1. Anti HCV +ve	posetive	Detected	detected	25	25-34	26-64	Female	Mirpur Khas		unknown	No	no		No	no							No	no	No	no	No	no	No	no	No	no	No	no	No	no	No	no	Yes	yes	No	no		2. Detected	1.		3. No	1.
1916	1. Adult (18 years & above age)	1. Anti HCV +ve	posetive	Not detected	not detected	48	45-54	26-64	Female	Mirpur Khas		unknown	No	no		No	no							No	no	No	no	No	no	No	no	No	no	No	no	No	no	No	no	Yes	yes	No	no		5. Not detected	1.		3. No	1.
1918	1. Adult (18 years & above age)	5. Negative	negative			39	35-44	26-64	Female	Mirpur Khas		unknown	No	no		No	no							No	no	No	no	No	no	No	no	No	no	No	no	No	no	No	no	Yes	yes	No	no		1.	1.		3. No	1.
1920	1. Adult (18 years & above age)	5. Negative	negative			35	35-44	26-64	Female	Mirpur Khas		unknown	No	no		No	no							No	no	No	no	No	no	No	no	No	no	No	no	No	no	No	no	Yes	yes	No	no		1.	1.		3. No	1.
1921	1. Adult (18 years & above age)	5. Negative	negative			41	35-44	26-64	Male	Mirpur Khas		unknown	No	no		No	no							No	no	No	no	No	no	No	no	No	no	No	no	No	no	No	no	Yes	yes	Yes	yes		1.	1.		3. No	1.
1922	1. Adult (18 years & above age)	5. Negative	negative			37	35-44	26-64	Female	Mirpur Khas		unknown	No	no		No	no							No	no	No	no	No	no	No	no	No	no	No	no	No	no	No	no	Yes	yes	No	no		1.	1.		3. No	1.
1923	1. Adult (18 years & above age)	5. Negative	negative			20	18-24	18-24	Female	Mirpur Khas		unknown	No	no		No	no							No	no	No	no	No	no	No	no	No	no	No	no	No	no	No	no	Yes	yes	No	no		1.	1.		3. No	1.
1924	1. Adult (18 years & above age)	5. Negative	negative			18	18-24	18-24	Female	Mirpur Khas		unknown	No	no		No	no							No	no	No	no	No	no	No	no	No	no	No	no	No	no	No	no	Yes	yes	No	no		1.	1.		3. No	1.
1925	1. Adult (18 years & above age)	5. Negative	negative			63	55-64	26-64	Female	Mirpur Khas		unknown	No	no		No	no							No	no	No	no	No	no	No	no	No	no	No	no	No	no	No	no	Yes	yes	No	no		1.	1.		3. No	1.
1926	1. Adult (18 years & above age)	5. Negative	negative			47	45-54	26-64	Male	Mirpur Khas		unknown	No	no		No	no							No	no	No	no	No	no	No	no	No	no	No	no	No	no	No	no	Yes	yes	No	no		1.	1.		3. No	1.
1927	1. Adult (18 years & above age)	1. Anti HCV +ve	posetive	Not detected	not detected	45	45-54	26-64	Female	Mirpur Khas		unknown	No	no		Yes	yes	Last 12 months	last 12 months	Positive	posetive	Yes	yes	No	no	No	no	No	no	No	no	No	no	No	no	No	no	No	no	Yes	yes	No	no		5. Not detected	1.		3. No	1.
1928	1. Adult (18 years & above age)	5. Negative	negative			20	18-24	18-24	Female	Mirpur Khas		unknown	No	no		No	no							No	no	No	no	No	no	No	no	No	no	No	no	No	no	No	no	Yes	yes	No	no		1.	1.		3. No	1.
1929	1. Adult (18 years & above age)	5. Negative	negative			18	18-24	18-24	Female	Mirpur Khas		unknown	No	no		No	no							No	no	No	no	No	no	No	no	No	no	No	no	No	no	No	no	Yes	yes	No	no		1.	1.		3. No	1.
1930	1. Adult (18 years & above age)	5. Negative	negative			23	18-24	18-24	Female	Mirpur Khas		unknown	No	no		No	no							No	no	No	no	No	no	No	no	No	no	No	no	No	no	No	no	Yes	yes	No	no		1.	1.		3. No	1.
1931	1. Adult (18 years & above age)	5. Negative	negative			45	45-54	26-64	Male	Mirpur Khas	8	primary	No	no		No	no							No	no	No	no	No	no	No	no	No	no	No	no	No	no	No	no	Yes	yes	Yes	yes		1.	16. 8	8	3. No	1.
1932	1. Adult (18 years & above age)	5. Negative	negative			43	35-44	26-64	Female	Mirpur Khas		unknown	No	no		No	no							No	no	No	no	No	no	No	no	No	no	No	no	No	no	No	no	Yes	yes	No	no		1.	1.		3. No	1.
1933	1. Adult (18 years & above age)	5. Negative	negative			22	18-24	18-24	Male	Mirpur Khas		unknown	No	no		No	no							No	no	No	no	No	no	No	no	No	no	No	no	No	no	No	no	Yes	yes	No	no		1.	1.		3. No	1.
1934	1. Adult (18 years & above age)	5. Negative	negative			20	18-24	18-24	Male	Mirpur Khas		unknown	No	no		No	no							No	no	No	no	No	no	No	no	No	no	No	no	No	no	No	no	Yes	yes	No	no		1.	1.		3. No	1.
1935	1. Adult (18 years & above age)	5. Negative	negative			69	65-74	>=65	Female	Mirpur Khas		unknown	No	no		No	no							No	no	No	no	No	no	No	no	No	no	No	no	No	no	No	no	Yes	yes	No	no		1.	1.		3. No	1.
1936	1. Adult (18 years & above age)	1. Anti HCV +ve	posetive	Not detected	not detected	57	55-64	26-64	Male	Mirpur Khas	10	secondary or higher	No	no		Yes	yes	1-5 years	1-5 years	Positive	posetive	No	no	No	no	No	no	No	no	No	no	No	no	No	no	No	no	No	no	Yes	yes	No	no		5. Not detected	4. 10	10	3. No	1.
1937	1. Adult (18 years & above age)	1. Anti HCV +ve	posetive	Not detected	not detected	56	55-64	26-64	Female	Mirpur Khas		unknown	No	no		No	no							No	no	No	no	No	no	No	no	No	no	No	no	No	no	No	no	Yes	yes	No	no		5. Not detected	1.		3. No	1.
1938	1. Adult (18 years & above age)	5. Negative	negative			36	35-44	26-64	Male	Mirpur Khas	10	secondary or higher	No	no		No	no							No	no	No	no	No	no	No	no	No	no	No	no	No	no	No	no	Yes	yes	No	no		1.	4. 10	10	3. No	1.
1939	1. Adult (18 years & above age)	5. Negative	negative			20	18-24	18-24	Male	Mirpur Khas	10	secondary or higher	No	no		No	no							No	no	No	no	No	no	No	no	No	no	No	no	No	no	No	no	Yes	yes	No	no		1.	4. 10	10	3. No	1.
1940	1. Adult (18 years & above age)	5. Negative	negative			29	25-34	26-64	Female	Mirpur Khas		unknown	No	no		No	no							No	no	No	no	No	no	No	no	No	no	No	no	No	no	No	no	Yes	yes	No	no		1.	1.		3. No	1.
1942	1. Adult (18 years & above age)	5. Negative	negative			50	45-54	26-64	Female	Mirpur Khas		unknown	No	no		No	no							No	no	No	no	No	no	No	no	No	no	No	no	No	no	No	no	Yes	yes	No	no		1.	1.		3. No	1.
1943	1. Adult (18 years & above age)	5. Negative	negative			28	25-34	26-64	Male	Mirpur Khas		unknown	No	no		No	no							No	no	No	no	No	no	No	no	No	no	No	no	No	no	No	no	Yes	yes	No	no		1.	1.		3. No	1.
1944	1. Adult (18 years & above age)	5. Negative	negative			34	25-34	26-64	Female	Mirpur Khas		unknown	No	no		No	no							No	no	No	no	No	no	No	no	No	no	No	no	No	no	No	no	Yes	yes	No	no		1.	1.		3. No	1.
1945	1. Adult (18 years & above age)	5. Negative	negative			29	25-34	26-64	Female	Mirpur Khas		unknown	No	no		No	no							No	no	No	no	No	no	No	no	No	no	No	no	No	no	No	no	Yes	yes	No	no		1.	1.		3. No	1.
1946	1. Adult (18 years & above age)	5. Negative	negative			20	18-24	18-24	Male	Mirpur Khas		unknown	No	no		No	no							No	no	No	no	No	no	No	no	No	no	No	no	No	no	No	no	Yes	yes	No	no		1.	1.		3. No	1.
1947	1. Adult (18 years & above age)	5. Negative	negative			38	35-44	26-64	Male	Mirpur Khas	5	primary	No	no		No	no							No	no	No	no	No	no	No	no	No	no	No	no	No	no	No	no	Yes	yes	No	no		1.	13. 5	5	3. No	1.
1948	1. Adult (18 years & above age)	1. Anti HCV +ve	posetive	Detected	detected	34	25-34	26-64	Female	Mirpur Khas		unknown	No	no		No	no							No	no	No	no	No	no	No	no	No	no	No	no	No	no	No	no	Yes	yes	No	no		2. Detected	1.		3. No	1.
1950	1. Adult (18 years & above age)	1. Anti HCV +ve	posetive	Detected	detected	36	35-44	26-64	Female	Mirpur Khas		unknown	No	no		No	no							No	no	No	no	No	no	No	no	No	no	No	no	No	no	No	no	Yes	yes	No	no		2. Detected	1.		3. No	1.
1951	1. Adult (18 years & above age)	5. Negative	negative			21	18-24	18-24	Male	Mirpur Khas	10	secondary or higher	No	no		No	no							No	no	No	no	No	no	No	no	No	no	No	no	No	no	No	no	Yes	yes	No	no		1.	4. 10	10	3. No	1.
1952	1. Adult (18 years & above age)	5. Negative	negative			20	18-24	18-24	Female	Mirpur Khas		unknown	No	no		No	no							No	no	No	no	No	no	No	no	No	no	No	no	No	no	No	no	Yes	yes	No	no		1.	1.		3. No	1.
1954	1. Adult (18 years & above age)	1. Anti HCV +ve	posetive	Not detected	not detected	43	35-44	26-64	Female	Mirpur Khas		unknown	No	no		No	no							No	no	No	no	No	no	No	no	No	no	No	no	No	no	No	no	Yes	yes	No	no		5. Not detected	1.		3. No	1.
1955	1. Adult (18 years & above age)	1. Anti HCV +ve	posetive	Detected	detected	36	35-44	26-64	Male	Mirpur Khas	5	primary	Yes	yes	12	Yes	yes	1-5 years	1-5 years	Positive	posetive	Yes	yes	No	no	No	no	No	no	No	no	No	no	No	no	No	no	No	no	Yes	yes	No	no		2. Detected	13. 5	5	4. Yes	3. 12
1956	1. Adult (18 years & above age)	5. Negative	negative			28	25-34	26-64	Female	Mirpur Khas		unknown	No	no		No	no							No	no	No	no	No	no	No	no	No	no	No	no	No	no	No	no	Yes	yes	No	no		1.	1.		3. No	1.
1957	1. Adult (18 years & above age)	5. Negative	negative			74	65-74	>=65	Female	Mirpur Khas		unknown	No	no		No	no							No	no	No	no	No	no	No	no	No	no	No	no	No	no	No	no	Yes	yes	No	no		1.	1.		3. No	1.
1958	1. Adult (18 years & above age)	5. Negative	negative			34	25-34	26-64	Male	Mirpur Khas	5	primary	No	no		No	no							No	no	No	no	No	no	No	no	No	no	No	no	No	no	No	no	Yes	yes	No	no		1.	13. 5	5	3. No	1.
1959	1. Adult (18 years & above age)	5. Negative	negative			36	35-44	26-64	Female	Mirpur Khas		unknown	No	no		No	no							No	no	No	no	No	no	No	no	No	no	No	no	No	no	No	no	Yes	yes	No	no		1.	1.		3. No	1.
1960	1. Adult (18 years & above age)	1. Anti HCV +ve	posetive	Not detected	not detected	62	55-64	26-64	Male	Mirpur Khas		unknown	No	no		Yes	yes	Last 12 months	last 12 months	Positive	posetive	No	no	No	no	No	no	No	no	No	no	No	no	No	no	No	no	No	no	Yes	yes	No	no		5. Not detected	1.		3. No	1.
1961	1. Adult (18 years & above age)	5. Negative	negative			42	35-44	26-64	Female	Mirpur Khas		unknown	No	no		No	no							No	no	No	no	No	no	No	no	No	no	No	no	No	no	No	no	Yes	yes	No	no		1.	1.		3. No	1.
1962	1. Adult (18 years & above age)	1. Anti HCV +ve	posetive	Detected	detected	38	35-44	26-64	Male	Mirpur Khas		unknown	No	no		No	no							No	no	No	no	No	no	No	no	No	no	No	no	No	no	No	no	Yes	yes	No	no		2. Detected	1.		3. No	1.
1963	1. Adult (18 years & above age)	5. Negative	negative			37	35-44	26-64	Female	Mirpur Khas		unknown	No	no		No	no							No	no	No	no	No	no	No	no	No	no	No	no	No	no	No	no	Yes	yes	No	no		1.	1.		3. No	1.
1964	1. Adult (18 years & above age)	5. Negative	negative			64	55-64	26-64	Male	Mirpur Khas		unknown	No	no		No	no							No	no	No	no	No	no	No	no	No	no	No	no	No	no	No	no	Yes	yes	No	no		1.	1.		3. No	1.
1965	1. Adult (18 years & above age)	1. Anti HCV +ve	posetive	Detected	detected	37	35-44	26-64	Male	Mirpur Khas		unknown	No	no		No	no							No	no	No	no	No	no	No	no	No	no	No	no	No	no	No	no	Yes	yes	No	no		2. Detected	1.		3. No	1.
1966	1. Adult (18 years & above age)	5. Negative	negative			33	25-34	26-64	Female	Mirpur Khas		unknown	No	no		No	no							No	no	No	no	No	no	No	no	No	no	No	no	No	no	No	no	Yes	yes	No	no		1.	1.		3. No	1.
1968	1. Adult (18 years & above age)	5. Negative	negative			30	25-34	26-64	Female	Mirpur Khas		unknown	No	no		No	no							No	no	No	no	No	no	No	no	No	no	No	no	No	no	No	no	Yes	yes	No	no		1.	1.		3. No	1.
[truncated: 1,854 more rows]
[truncated: 17 more columns]
